# Supplementary material for: Intratumoral spatial heterogeneity at non-contrast CT predicts histological grading of invasive pulmonary adenocarcinoma: a multicenter retrospective study
Source: PLoS One. 2026 Feb 2;21(2):e0341163. doi: 10.1371/journal.pone.0341163 (PMC12863497; doi:10.1371/journal.pone.0341163)
Supplement: S8 Dataset — This CSV file contains the de-identified dataset of 355 patients, with age reported in groups. (XLSX) [file pone.0341163.s008.xlsx]

## Sheet: S8_dataset
Label	Group	Gender	Age	Smoking history	Alcohol consumption	Involved lobe	Tumor diameter	Shape	Attenuation	Lobulation	Air bronchogram	Spiculation	Pleural tag	Cavity	Clinical stages
0	Train	1	3	1	2	3	19	2	2	1	1	1	1	2	2
0	Train	2	4	3	3	3	22	2	2	1	1	1	1	2	2
0	Train	2	3	3	3	1	23	2	1	1	1	1	1	2	2
0	Train	2	4	3	3	2	10	2	1	1	2	2	1	2	2
0	Train	1	3	3	3	3	27	2	1	1	2	1	1	2	3
0	Train	2	4	3	3	1	16.2	2	2	1	2	1	1	2	3
0	Train	1	3	1	1	5	26	1	1	1	1	1	1	2	2
0	Train	2	2	3	3	3	23	2	2	1	1	1	1	2	2
1	Train	1	4	3	2	1	36	2	1	1	1	1	1	2	2
1	Train	2	2	3	3	2	15	2	1	1	2	2	1	2	2
1	Train	1	1	1	2	3	14	2	3	1	1	1	2	2	2
1	Train	1	2	1	2	2	18	2	1	1	2	1	1	2	1
1	Train	1	2	3	3	2	13	2	2	1	1	2	1	2	1
0	Train	2	4	3	3	4	22	2	2	1	2	1	1	1	2
0	Train	1	2	2	2	5	35	2	1	1	1	1	1	2	2
0	Train	2	2	3	3	1	26	2	1	1	1	1	1	2	2
0	Train	2	2	3	3	3	18	2	2	1	1	1	2	2	2
0	Train	2	3	3	3	1	15	2	1	1	2	2	1	2	3
1	Train	2	1	3	3	5	29	2	1	1	2	1	1	2	2
0	Train	2	2	3	3	4	16	2	2	1	2	2	1	1	2
0	Train	2	4	3	3	2	19	2	2	1	2	2	2	2	2
0	Train	2	1	3	3	1	20	2	2	1	1	1	1	2	2
0	Train	2	2	3	3	2	11	2	2	1	2	2	1	2	2
0	Train	1	3	3	1	1	16	2	1	1	1	1	1	2	2
0	Train	2	4	3	3	2	16	2	3	2	2	2	2	2	2
1	Train	1	2	1	3	2	18	2	1	1	2	1	1	2	2
0	Train	2	4	3	3	3	21	2	3	2	2	2	1	2	2
1	Train	2	3	3	2	1	24	2	1	1	1	1	1	2	2
1	Train	1	3	1	1	2	14	1	1	1	2	1	1	2	2
1	Train	1	3	1	2	3	13	2	2	1	1	1	1	2	1
0	Train	1	1	3	3	1	17	2	2	1	2	2	1	2	2
0	Train	1	3	1	1	1	19	2	2	1	1	1	2	2	3
0	Train	2	3	3	3	1	18	2	3	1	2	2	1	2	2
0	Train	1	3	1	3	1	16	2	2	2	1	1	2	2	1
0	Train	2	2	3	3	2	36	2	2	1	1	1	1	2	3
0	Train	2	3	3	2	5	39	2	2	1	1	1	1	2	1
0	Train	2	2	3	3	5	20	2	2	1	1	1	1	1	1
0	Train	2	4	3	3	3	27	2	2	1	1	1	1	2	1
0	Train	1	2	2	2	5	20	2	2	1	1	1	1	2	1
0	Train	2	2	3	3	5	20	2	1	1	1	1	1	2	1
1	Train	2	2	3	3	2	24	2	1	1	1	1	1	2	2
0	Train	1	2	3	3	2	12	2	1	1	1	1	1	2	1
1	Train	2	3	3	3	5	44	2	1	1	1	1	1	2	2
1	Train	1	3	1	2	5	14	2	1	1	2	1	1	2	2
0	Train	2	3	3	3	3	16	2	2	1	1	2	1	2	1
0	Train	2	4	3	3	5	29	1	2	1	2	2	1	2	1
1	Train	2	2	3	3	1	11	2	1	1	2	1	1	2	2
0	Train	1	3	1	1	3	19	2	2	1	1	1	1	1	1
1	Train	1	3	1	2	3	55	2	1	1	1	1	1	2	3
1	Train	2	2	3	3	2	16	1	1	1	1	1	1	2	1
0	Train	2	2	3	3	3	19	2	1	1	2	2	1	2	1
1	Train	2	3	3	3	1	14.4	1	1	1	2	1	1	2	2
0	Train	2	4	3	3	3	12.5	2	3	1	2	2	1	2	1
1	Train	2	2	3	3	3	25	2	1	1	2	1	1	2	1
0	Train	1	3	2	3	2	13.7	2	2	1	2	2	2	2	1
0	Train	2	3	3	3	1	17.2	2	3	2	2	2	1	2	1
0	Train	1	3	2	3	3	21.6	2	3	1	1	1	1	2	1
0	Train	2	1	3	3	5	5.9	2	3	2	2	2	2	2	1
0	Train	1	1	2	2	1	24	2	2	1	2	2	1	2	1
0	Train	1	3	1	2	2	29.8	1	2	1	2	1	1	2	1
0	Train	2	1	2	2	5	12.7	2	2	1	1	2	2	2	1
0	Train	2	3	2	2	3	9.1	2	1	2	2	2	2	2	1
0	Train	2	2	2	2	5	17.9	2	2	1	2	2	2	2	1
0	Train	2	4	2	2	3	13.9	2	2	1	2	1	1	2	1
0	Train	1	3	2	2	3	27.1	2	1	1	2	1	1	2	1
0	Train	2	2	2	2	5	14.3	1	2	1	1	2	1	2	1
0	Train	2	3	2	2	5	20.9	2	2	1	1	1	1	2	1
0	Train	2	4	2	2	4	18.4	2	1	1	2	1	2	2	1
1	Train	1	2	2	2	1	18.2	2	1	1	1	1	1	2	1
0	Train	2	3	2	2	1	22.1	2	1	1	2	2	1	2	3
1	Train	1	2	1	2	5	22.9	2	1	1	1	1	1	2	1
0	Train	1	2	2	2	1	36.8	2	2	1	1	1	1	2	1
0	Train	2	2	2	2	5	8.1	2	3	2	2	2	2	2	1
0	Train	2	3	2	2	3	21.7	2	2	1	2	1	1	2	3
0	Train	1	3	2	2	1	10.7	2	3	2	2	2	2	2	1
0	Train	1	2	1	1	2	20.9	2	3	1	2	2	2	2	1
0	Train	2	3	2	2	4	21.1	2	1	1	2	1	1	2	2
0	Train	2	3	3	3	3	35.1	2	1	1	2	1	1	2	1
0	Train	2	3	3	3	3	17.3	2	2	1	2	2	1	2	3
0	Train	2	2	3	3	3	10	2	3	1	2	2	2	2	1
0	Train	1	2	1	1	2	12.5	2	1	1	2	2	2	2	1
0	Train	2	1	2	2	2	30.7	2	2	1	1	1	1	2	2
0	Train	2	4	3	3	3	10.3	2	2	2	2	2	2	2	1
0	Train	2	2	3	3	1	16.3	2	3	1	2	2	2	2	1
0	Train	2	1	2	2	4	25.4	2	1	1	2	1	1	2	1
0	Train	2	2	2	2	2	41.9	2	1	1	1	1	1	2	2
0	Train	2	1	2	2	5	16.7	2	2	2	2	2	2	2	1
0	Train	2	2	2	2	1	15.4	2	1	1	2	1	1	2	2
0	Train	1	3	2	2	3	31.8	2	2	1	2	2	1	2	1
0	Train	1	2	1	1	5	10.9	2	3	2	2	2	2	2	1
0	Train	2	1	2	2	1	8.7	2	3	2	2	2	2	2	1
1	Train	1	4	2	2	3	19.1	1	1	1	2	1	1	2	1
0	Train	2	3	2	2	3	19.6	2	3	2	2	2	2	2	1
1	Train	1	3	1	2	5	33.4	2	1	1	1	1	1	2	2
0	Train	2	1	2	2	5	12.3	1	3	2	2	2	2	2	1
0	Train	1	3	2	2	3	13.2	2	2	1	2	2	1	2	1
0	Train	2	3	2	2	5	13.7	2	3	1	2	2	1	2	1
0	Train	2	2	2	2	1	16.5	2	2	1	2	2	1	2	1
0	Train	2	4	2	2	1	10.8	2	2	1	2	2	1	2	1
1	Train	2	3	2	2	4	26.6	2	1	1	1	1	1	2	1
0	Train	2	3	3	3	3	8	2	1	1	2	1	1	2	1
0	Train	1	3	2	1	3	19	2	2	1	2	1	2	2	2
0	Train	2	2	3	2	5	11	2	2	1	2	1	1	2	3
0	Train	2	2	3	3	5	6	1	1	2	2	2	2	2	1
0	Train	2	3	1	2	5	13	2	1	1	2	1	1	2	1
0	Train	2	1	3	3	1	6	1	1	2	2	1	2	2	1
0	Train	2	4	3	3	1	5	1	1	2	2	2	2	2	1
0	Train	2	3	3	3	5	12	2	1	1	2	1	1	2	1
0	Train	1	2	3	1	5	30	2	1	1	2	1	1	2	1
0	Train	2	1	3	3	4	11	2	2	2	2	2	1	2	1
0	Train	2	4	3	3	3	20	2	2	1	2	2	1	2	1
0	Train	2	2	2	1	5	21.4	2	1	1	1	1	1	2	1
0	Train	2	4	3	3	1	11.7	2	2	2	2	2	2	2	1
0	Train	2	3	3	3	4	18.3	2	2	1	2	1	1	2	1
0	Train	2	3	3	3	1	15.5	2	1	1	2	1	1	2	1
0	Train	2	3	3	3	2	23.3	2	2	1	2	1	1	2	1
0	Train	1	2	3	3	1	17.3	2	1	1	2	1	1	2	1
0	Train	2	3	3	3	3	16.5	2	2	1	2	2	1	2	1
0	Train	1	2	3	3	2	21.1	2	2	1	1	2	1	2	1
0	Train	2	4	3	3	3	14.3	1	3	1	1	2	2	2	1
0	Train	2	1	3	3	2	20.8	2	1	1	2	1	1	1	1
0	Train	2	3	3	3	1	12.5	2	2	1	2	2	1	2	1
0	Train	2	3	3	3	3	34.5	2	2	1	1	1	1	2	1
0	Train	2	4	3	3	3	18.8	2	2	1	2	1	1	2	1
0	Train	2	3	3	3	3	28.6	2	1	1	2	1	1	2	2
1	Train	1	1	1	2	3	18.4	1	1	1	2	1	1	2	3
0	Train	2	3	3	3	4	20.3	2	2	1	2	1	1	2	1
0	Train	1	4	1	3	1	20	2	2	1	2	2	1	2	1
0	Train	2	4	3	3	5	15.2	2	2	1	2	2	1	2	1
0	Train	2	2	3	3	3	25.5	2	2	1	2	1	1	2	2
1	Train	1	3	1	1	3	19	2	1	1	1	1	1	2	2
0	Train	1	4	1	2	3	24	2	1	1	2	1	1	2	3
0	Train	2	4	3	3	2	21.3	2	1	1	2	1	1	2	1
0	Train	2	2	3	3	2	25.3	2	1	1	2	1	1	2	2
0	Train	1	3	1	1	3	14.9	2	2	1	2	2	2	2	1
0	Train	1	3	1	1	3	5	1	2	2	2	2	2	2	3
1	Train	2	1	3	3	3	14.9	2	1	1	2	2	2	2	1
0	Train	2	1	3	3	2	15.3	2	2	1	2	2	1	2	1
0	Train	1	2	1	1	1	22.5	2	2	1	1	1	2	2	1
1	Train	1	4	3	3	2	21	2	1	1	2	1	1	2	3
0	Train	1	2	1	2	2	15.8	2	2	1	2	2	2	2	1
0	Train	1	4	1	1	3	38.7	2	2	1	1	1	1	2	3
0	Train	1	2	2	1	3	22	2	1	1	1	1	1	2	1
1	Train	1	4	3	3	3	22.8	2	1	1	2	1	1	2	1
0	Train	1	3	1	1	3	9	2	2	2	2	2	2	2	1
1	Train	2	2	3	3	4	22	2	1	1	2	1	1	2	3
0	Train	2	2	3	3	5	8	2	1	2	2	2	2	2	1
0	Train	2	3	3	2	1	15	2	1	2	2	2	2	2	3
1	Train	1	4	3	3	3	34	2	1	1	1	1	1	2	2
0	Train	2	4	3	3	5	25	2	2	1	1	1	1	2	1
0	Train	2	4	3	3	3	30	2	2	1	1	1	1	1	1
0	Train	1	3	1	2	2	11	2	3	2	2	2	2	2	3
0	Train	2	4	3	3	5	9.8	2	1	1	2	1	1	2	1
0	Train	2	1	3	3	5	4.7	2	1	2	2	2	2	2	1
0	Train	1	1	2	2	3	14.9	2	2	1	2	2	2	2	1
1	Train	2	3	2	2	5	5.5	2	1	2	2	2	2	2	3
0	Train	2	3	3	3	3	10.1	2	3	2	2	2	2	2	3
0	Train	2	2	3	2	3	8	1	2	2	2	2	2	2	3
1	Train	1	3	1	1	4	40.2	2	1	1	2	1	1	2	2
0	Train	2	1	3	3	2	6.6	2	1	2	2	2	2	2	1
0	Train	2	3	3	3	5	8	1	3	2	2	2	2	2	3
1	Validation	2	2	3	3	1	37	2	2	1	1	1	1	2	1
0	Validation	1	2	1	1	5	12	2	1	2	2	1	1	2	1
0	Validation	2	2	3	3	5	11	2	1	1	2	2	1	2	1
0	Validation	1	3	1	1	5	22	2	2	1	1	1	1	2	1
1	Validation	2	3	3	3	3	32	2	1	1	1	1	1	2	3
1	Validation	1	2	2	1	3	36	2	2	1	1	1	1	2	1
0	Validation	2	3	3	3	1	20	2	2	1	1	1	1	1	1
1	Validation	1	4	1	1	1	24	2	2	1	2	1	1	2	1
1	Validation	2	3	3	3	5	30	2	2	1	1	1	1	2	1
1	Validation	1	2	3	3	1	21	2	2	1	1	1	2	2	3
1	Validation	2	3	3	3	1	31	2	1	1	1	1	1	2	1
0	Validation	1	4	3	3	3	38	2	2	1	1	1	1	2	1
1	Validation	2	3	3	3	2	24	1	1	1	2	1	1	2	2
1	Validation	1	4	3	3	3	95	2	1	1	1	1	1	2	3
0	Validation	2	3	3	3	1	20	2	1	1	1	1	1	2	1
0	Validation	1	1	3	1	5	28	2	1	1	2	1	1	2	1
0	Validation	1	4	2	2	4	25	2	1	1	2	1	1	2	1
0	Validation	1	1	2	2	1	22.4	2	2	1	1	1	1	2	1
0	Validation	2	1	3	3	3	37	2	2	1	1	1	1	1	1
0	Validation	1	3	2	1	3	20.2	2	3	1	1	2	1	2	1
0	Validation	1	2	1	3	1	21.4	2	1	1	1	2	2	2	1
0	Validation	2	2	2	2	3	16.9	1	3	1	2	2	2	2	1
0	Validation	1	3	1	1	5	28.7	2	2	1	1	1	1	2	1
0	Validation	2	2	2	2	5	8.5	2	3	2	2	2	2	2	1
0	Validation	2	2	2	2	5	6.6	2	3	2	2	2	2	2	1
0	Validation	1	3	1	1	5	32.2	2	1	1	1	1	1	2	3
1	Validation	1	2	1	2	3	12	2	1	1	2	1	2	2	1
0	Validation	2	3	2	2	1	12.3	2	2	1	2	2	1	2	2
0	Validation	2	3	2	2	1	17.4	2	2	1	2	2	2	2	1
1	Validation	1	4	1	1	3	14	2	1	2	2	2	2	2	3
0	Validation	2	4	3	3	5	15.1	2	2	1	1	2	1	2	1
0	Validation	1	2	3	3	3	25	2	2	1	2	2	1	2	1
1	Validation	2	4	2	2	5	22.3	2	1	1	2	1	1	2	2
0	Validation	2	3	2	2	5	10.6	2	1	1	2	1	1	2	1
0	Validation	1	3	2	2	3	29.1	2	2	1	1	1	1	2	1
0	Validation	2	3	2	2	3	12.6	2	2	1	2	2	2	2	1
0	Validation	2	4	2	2	4	22.4	2	1	1	2	1	2	2	1
1	Validation	1	2	1	1	1	21.9	1	2	1	1	2	1	2	1
0	Validation	2	3	2	2	3	36.5	2	1	1	2	1	1	2	3
0	Validation	2	2	2	2	5	12.1	2	3	2	2	2	2	2	1
0	Validation	1	2	1	2	1	19.3	2	3	1	2	2	2	2	1
0	Validation	1	2	2	2	1	17.1	2	2	1	2	2	1	2	1
0	Validation	2	4	2	2	1	11.8	1	2	1	2	2	1	2	1
0	Validation	2	1	2	2	1	8	2	3	2	2	2	1	2	1
0	Validation	1	2	1	1	5	27.3	2	1	1	1	1	1	2	3
0	Validation	2	2	3	3	3	29	2	3	1	2	1	1	2	2
1	Validation	1	4	1	2	2	9	1	1	2	2	1	1	2	2
1	Validation	2	2	3	3	1	14.5	2	1	1	2	1	1	2	1
0	Validation	2	2	3	3	5	16	2	1	1	2	1	1	2	1
1	Validation	2	2	3	3	1	25.8	2	2	1	2	1	1	2	1
0	Validation	2	3	3	3	1	27.5	2	2	1	2	2	1	2	1
0	Validation	2	3	3	3	3	16.9	2	3	1	2	2	1	2	1
0	Validation	2	2	3	3	5	29.4	2	1	1	1	1	1	2	1
0	Validation	2	2	3	3	1	12.9	2	2	1	2	2	1	2	1
0	Validation	2	3	3	3	1	20.4	2	2	1	1	2	2	2	1
0	Validation	2	3	1	1	5	17.6	2	2	1	1	1	1	2	1
0	Validation	1	2	2	2	5	10.1	2	1	1	2	2	2	2	1
1	Validation	2	3	3	3	4	19.2	2	1	1	2	1	1	2	1
0	Validation	2	3	3	3	1	31.2	2	1	1	1	1	1	2	1
1	Validation	1	4	1	3	1	31.4	2	1	1	2	1	1	2	2
0	Validation	2	3	3	2	5	8	1	1	2	2	2	2	2	1
0	Validation	1	4	3	2	2	9	2	1	1	2	1	1	2	1
1	Validation	1	4	1	1	2	29	2	1	1	1	1	1	2	1
0	Validation	2	2	2	2	5	13.2	2	2	1	2	2	1	2	1
0	Validation	2	3	3	2	5	7	1	1	2	2	2	2	2	1
0	Validation	2	3	3	2	3	19	2	3	1	2	1	2	2	1
0	Test	1	3	3	3	1	13.6	2	1	1	1	1	1	2	1
0	Test	2	2	3	3	3	15	2	1	1	1	1	1	2	1
0	Test	2	4	3	3	3	15.1	2	1	1	1	1	1	2	1
1	Test	2	2	3	3	3	36.8	1	1	1	2	1	1	1	1
0	Test	1	4	3	3	1	18.2	2	1	1	2	1	1	2	1
0	Test	1	4	1	3	3	16	2	3	1	1	2	2	2	1
1	Test	1	2	3	3	2	24.4	2	1	1	2	1	1	2	1
0	Test	2	3	3	3	1	25.9	2	1	1	1	1	1	1	1
0	Test	2	2	3	3	3	12	2	1	1	2	1	1	2	1
0	Test	1	2	1	3	5	18.9	2	1	1	1	2	2	2	1
0	Test	1	1	3	3	1	19.5	2	1	1	2	1	1	2	1
0	Test	2	2	3	3	1	19.8	2	1	1	1	1	1	1	2
0	Test	1	3	1	1	3	18	2	1	1	2	1	1	2	2
0	Test	1	2	3	3	1	21.3	2	2	1	1	1	1	2	1
1	Test	1	1	2	1	3	18.2	2	2	1	1	1	1	2	3
0	Test	2	1	3	3	1	27.5	2	2	1	1	1	1	2	1
0	Test	2	3	3	3	1	28.6	2	2	1	1	1	1	2	2
0	Test	2	3	3	3	3	17.2	2	2	1	2	2	1	2	1
0	Test	1	3	3	3	3	32.8	2	1	1	1	1	1	2	2
1	Test	2	2	3	3	2	26.21	1	1	1	2	1	1	2	1
0	Test	2	2	3	3	3	14.3	2	1	1	1	1	2	2	1
0	Test	2	2	3	3	1	19.9	1	1	1	2	1	1	2	3
0	Test	1	2	2	3	4	14	2	1	1	2	1	1	2	1
0	Test	2	1	3	3	1	23.7	2	1	1	2	1	1	2	1
0	Test	1	3	3	3	4	19.7	2	1	1	2	1	1	2	1
0	Test	1	2	1	1	4	21.4	2	2	1	1	1	1	2	1
1	Test	1	4	3	3	3	24.1	2	1	1	1	1	1	2	1
0	Test	2	2	3	3	1	14.4	2	3	1	2	2	2	2	1
0	Test	2	4	3	3	3	23.9	2	2	1	1	1	1	2	1
0	Test	2	2	3	3	3	16.4	2	2	1	2	2	1	2	1
0	Test	1	2	2	3	3	16.1	2	2	1	1	1	1	2	1
0	Test	2	2	3	3	1	16	2	2	1	1	1	1	2	1
0	Test	1	2	1	3	5	12.5	2	1	1	2	1	1	2	1
0	Test	1	2	1	1	5	12.5	2	2	1	1	1	1	2	1
0	Test	2	3	3	3	3	36.8	2	2	1	1	1	1	1	1
0	Test	2	4	3	3	5	16.8	2	1	1	2	1	1	2	1
0	Test	2	3	3	3	3	18.4	2	2	1	1	2	2	2	1
0	Test	2	3	3	3	3	21.8	2	2	1	1	1	1	2	1
0	Test	2	2	3	3	1	26.8	2	2	1	1	1	1	2	1
1	Test	2	2	3	3	5	30.1	2	1	1	1	1	1	2	1
0	Test	1	2	3	3	4	7.6	2	2	2	2	2	2	2	1
0	Test	2	3	3	3	2	17.5	2	1	1	2	1	1	2	1
0	Test	2	3	3	3	2	14.7	2	1	1	2	1	1	2	3
0	Test	2	2	3	3	3	40.5	2	2	1	1	1	1	2	2
0	Test	2	2	3	3	5	24.4	2	1	1	1	1	1	2	1
0	Test	1	1	3	3	5	31.6	2	1	1	2	1	1	2	1
0	Test	1	2	2	2	3	19.1	2	2	1	2	2	1	2	1
0	Test	2	4	3	3	3	44.6	2	2	1	1	1	1	2	2
0	Test	2	3	3	3	5	8.9	2	2	1	2	2	1	2	1
0	Test	1	2	3	3	2	27.4	2	2	1	1	2	2	2	1
0	Test	2	4	3	3	1	31.3	2	1	1	1	1	1	2	1
1	Test	2	2	3	3	3	18.5	2	1	1	2	1	1	2	1
0	Test	2	3	3	3	4	9.3	2	3	2	2	2	1	2	1
0	Test	1	3	3	3	3	17.3	2	2	1	2	2	1	2	1
0	Test	2	4	3	3	3	42.4	2	2	1	1	1	1	2	3
0	Test	1	3	1	3	5	16	2	1	1	2	1	1	2	1
0	Test	2	1	3	3	3	13.7	2	1	1	2	1	1	2	1
0	Test	1	4	2	3	2	19.4	2	2	1	1	1	2	2	1
0	Test	1	3	3	3	3	17.5	2	2	1	2	1	1	2	1
0	Test	2	3	3	3	3	17.1	2	2	2	2	2	1	2	1
0	Test	2	1	3	3	3	30.2	2	2	1	1	1	1	2	2
0	Test	1	3	3	3	2	11.5	2	2	1	2	1	1	2	1
0	Test	1	3	3	3	1	7.1	2	2	2	2	2	2	2	1
0	Test	1	3	3	3	1	10.5	2	2	2	1	2	2	2	1
0	Test	2	2	3	3	3	14.3	2	3	1	2	2	1	2	1
1	Test	1	1	3	3	3	14.4	2	2	1	1	2	2	2	1
0	Test	1	3	3	3	1	16.5	2	2	1	2	2	1	2	1
1	Test	1	2	3	3	3	20.1	2	1	1	2	1	1	2	1
1	Test	2	3	3	3	2	22.9	2	1	1	2	1	1	1	1
0	Test	1	2	3	3	5	11.4	2	1	2	2	1	1	2	1
0	Test	1	2	2	1	2	30.1	2	1	1	1	1	1	2	1
0	Test	1	2	1	1	5	45	2	1	1	1	1	1	1	2
0	Test	2	2	3	3	1	38.8	2	1	1	1	1	1	1	1
0	Test	1	2	1	1	4	27.4	2	1	1	2	1	1	2	2
0	Test	2	4	3	3	1	30.3	2	1	1	1	1	1	2	1
1	Test	2	3	3	3	2	20.6	2	2	1	1	2	1	1	2
1	Test	1	3	1	1	1	19.6	2	1	1	2	1	1	2	3
0	Test	1	4	2	1	3	21.4	2	2	1	1	2	1	2	2
0	Test	1	3	2	3	5	16.4	2	3	2	2	2	1	2	1
0	Test	2	3	3	3	3	12.6	2	1	1	2	2	1	2	1
0	Test	2	2	3	3	1	17.1	2	2	1	1	1	1	2	1
0	Test	1	2	1	1	1	15.8	2	2	1	1	2	1	2	2
0	Test	1	3	1	3	5	8.2	2	2	2	2	2	2	2	2
0	Test	2	1	3	3	2	18.4	2	2	1	1	1	1	2	1
0	Test	2	3	3	3	3	22.9	2	2	1	1	1	1	2	1
0	Test	2	2	3	3	3	11.5	2	2	1	2	2	2	2	1
1	Test	1	4	3	3	3	23.2	2	1	1	2	2	1	2	1
0	Test	2	4	3	3	5	23.3	2	2	1	1	1	1	2	1
0	Test	2	3	3	3	3	12.2	2	3	1	2	2	2	2	1
0	Test	1	3	1	1	2	35.3	2	1	1	1	1	1	2	2
0	Test	1	4	1	3	3	18.1	2	1	1	2	1	1	2	3
0	Test	2	3	3	3	2	14.5	2	1	2	2	2	2	2	1
0	Test	2	3	3	3	1	12.3	2	2	1	2	2	2	2	1
1	Test	2	2	3	3	1	38.1	2	1	1	2	1	1	2	1
0	Test	2	2	3	3	3	11.6	2	2	2	2	2	1	2	1
0	Test	1	3	2	3	2	10.1	2	2	1	1	2	2	1	1
0	Test	2	3	3	3	1	14.8	2	1	1	1	1	1	2	1
0	Test	2	3	3	3	2	24.2	2	2	1	1	1	1	2	1
0	Test	2	3	3	3	1	11.4	2	3	2	2	2	2	2	1
0	Test	2	3	3	3	2	20.7	2	1	1	1	1	1	2	1
0	Test	1	3	2	3	4	20.3	2	1	1	1	1	1	2	2
0	Test	2	3	3	3	1	20.7	2	2	1	1	1	1	2	1
0	Test	2	4	3	3	3	20.9	2	1	1	2	1	1	2	1
0	Test	2	3	3	3	4	8.5	2	1	1	2	1	1	2	1
0	Test	2	2	3	3	3	18.6	2	3	2	2	2	2	2	1
0	Test	1	3	2	3	3	26.3	2	1	1	2	2	1	2	1
0	Test	2	3	3	3	1	16.4	2	2	1	2	2	2	2	1
0	Test	2	3	3	3	5	11	1	2	1	2	2	2	2	1
0	Test	1	3	1	1	1	15	2	2	1	2	2	1	2	1
0	Test	2	1	1	1	5	30.9	2	2	1	1	1	1	2	1
0	Test	2	4	3	3	3	26.4	2	1	1	2	1	1	2	2
0	Test	1	3	1	1	2	14.5	2	2	1	1	1	2	2	1
0	Test	1	2	1	2	4	12.3	2	2	1	2	2	2	2	1
1	Test	1	3	1	1	1	26.2	2	1	1	2	1	1	2	2
0	Test	1	3	1	3	3	9.6	2	3	2	2	2	2	2	1
0	Test	2	2	2	3	5	10.4	2	1	1	2	2	2	2	1
0	Test	1	2	1	1	3	12.5	2	2	1	2	2	1	2	1
0	Test	1	1	3	3	2	15.1	2	2	1	1	1	1	2	1
0	Test	2	3	3	3	1	28.1	2	1	1	1	1	1	2	1
0	Test	2	2	3	3	2	23.7	2	1	1	1	1	1	2	1
0	Test	2	3	3	3	1	23.1	2	2	1	1	1	1	2	1
0	Test	1	4	1	3	1	30.4	2	1	1	2	2	1	2	1
0	Test	1	2	1	3	3	11.6	1	2	2	2	1	1	2	1
0	Test	1	2	1	1	1	24.8	2	3	1	2	2	1	2	1
0	Test	1	3	2	1	4	17.9	2	2	1	1	2	1	2	1
0	Test	2	4	3	3	3	22.9	2	3	1	2	2	2	2	1
0	Test	1	3	3	3	5	11.8	2	2	2	2	2	2	2	1
0	Test	1	2	1	3	2	11.8	2	2	1	1	2	1	2	1
