# Supplementary material for: Intratumoral spatial heterogeneity at non-contrast CT predicts histological grading of invasive pulmonary adenocarcinoma: a multicenter retrospective study
Source: PLoS One. 2026 Feb 2;21(2):e0341163. doi: 10.1371/journal.pone.0341163 (PMC12863497; doi:10.1371/journal.pone.0341163)
Supplement: S9 Dataset — (XLSX) [file pone.0341163.s009.xlsx]

## Sheet: S9_dataset
Label	Group	MSI_count_subregion_interaction_1	MSI_count_subregion_interaction_2	MSI_count_subregion_interaction_3	MSI_border_0_1	MSI_border_0_2	MSI_border_0_3	MSI_border_1_2	MSI_border_1_3	MSI_border_2_3	MSI_proportion_subregion_1	MSI_proportion_subregion_2	MSI_proportion_subregion_3	MSI_border_proportion_0_1	MSI_border_proportion_0_2	MSI_border_proportion_0_3	MSI_border_proportion_1_2	MSI_border_proportion_1_3	MSI_border_proportion_2_3	MSI_mean	MSI_variance	MSI_median	MSI_max	MSI_skewness	MSI_kurtosis	MSI_percentile10	MSI_percentile90	MSI_total_interactions	MSI_entropy	MSI_diag_mean	MSI_diag_std	MSI_off_diag_mean	MSI_off_diag_std	MSI_diag_ratio	MSI_off_diag_ratio	MSI_dissimilarity	MSI_contrast	MSI_homogeneity	MSI_correlation	MSI_energy
0	Train	23990	46718	106656	1144	7844	13862	1535	6507	9813	0.09270637699305186	0.18053591164491023	0.41215887222054765	0.00442084598916429	0.03031216428234676	0.05356797823583513	0.005931816952244043	0.02514549375130423	0.03792112035985068	16173.4	671269608.484375	7844	106656	2.9783572490057595	9.54411515343044	1144	35354	258774	2.8313357623304185	44341	39588.814190374535	5088.12	4858.912312377637	0.6854011608585098	0.3145988391414903	0.6397860681521328	1.504432439116758	0.7974307053001204	0.21646738984966088	0.22288940998417617
0	Train	35152	18010	90196	2385	3529	14662	1506	8927	4775	0.16355396741203948	0.08379628337195127	0.41966072043400987	0.011096842634208983	0.016419604887263524	0.06821882880619376	0.007007062896066553	0.04153522607781283	0.022216949089454045	13432.9	467751257.984375	4775	90196	3.081492354021214	10.331400051072219	1506	26581	214926	2.845590174387403	35839.5	33754.49073456745	4473	4714.531631031868	0.6670109712180006	0.3329890287819994	0.7217740059369271	1.7722192754715578	0.7800777942175448	0.22203228959248325	0.22451567505316075
0	Train	177008	0	41512	20080	0	7714	0	10652	0	0.5991902834008097	0	0.14052238907017994	0.06797286501563918	0	0.026112683303318753	0	0.03605811544554723	0	18463.2	1797072949.9375	3857	177008	3.580259251745283	13.457658167523135	0	30796	295412	1.9882565950568059	54630	72659.01631593976	4805.75	6994.77872684333	0.7397126724709897	0.26028732752901035	0.43685429163337985	0.8944389530553938	0.844780622768653	0.44647636089283615	0.39198027814637
0	Train	2554	216	2204	589	541	1936	198	1235	319	0.17481177275838466	0.014784394250513347	0.1508555783709788	0.04031485284052019	0.03702943189596167	0.1325119780971937	0.013552361396303902	0.08453114305270362	0.021834360027378506	913.125	637138	565	2554	0.8640799246384113	-0.688538	198	2070	14610	3.4515512954201464	1243.5	1144.7727940512912	602.25	627.7188363431513	0.34045174537987677	0.6595482546201232	1.4327173169062286	3.5091033538672143	0.5634496919917864	-0.231619	0.11025876063060518
0	Train	239904	0	0	24048	0	0	0	0	0	0.833	0	0	0.0835	0	0	0	0	0	18000	3345408864	0	239904	3.8785825920151464	15.273811931083983	0	24048	288000	0.8177958204766107	59976	103881.47923475098	3006	7953.128441060159	0.833	0.167	0.167	0.167	0.9165	-0.0911075	0.707834
0	Train	61718	199218	75022	13091	17500	12769	3133	5128	7519	0.13587150348495722	0.438576252977514	0.16516011430131342	0.02881969364077862	0.03852605902632541	0.028110814154694234	0.006897265310255857	0.011289236039256953	0.016552996446796614	28389.9	2356006352.734375	12769	199218	3.0285511848201607	9.862504181626832	3133	68370	454238	2.7294712399918764	83989.5	72298.47697393078	7392.5	6084.063465316581	0.7396078707637846	0.26039212923621535	0.472465975986157	1.0090569261048172	0.839143429949351	0.3383291024930683	0.2451961997882136
0	Train	478318	0	46878	34020	0	7288	0	12576	0	0.7556796279093282	0	0.07406108404269438	0.053747132538343415	0	0.011514082949425243	0	0.01986842853622007	0	39560.2	13042669010.4375	3644	478318	3.8938309481717437	15.380179452915616	0	40449	632964	1.4098548013180445	131299	201263.47557617104	6735.5	11212.133148959658	0.8297407119520226	0.17025928804797746	0.2560524769181186	0.47369518645610176	0.9024905049892253	0.49155643042816644	0.5833689098362786
0	Train	87320	0	92902	6541	0	15337	0	10841	0	0.3554506228120166	0	0.37817308475128225	0.0266262313766995	0	0.0624318163315151	0	0.04413009851013596	0	15353.8	8.29677e+08	3270.5	92902	2.3399752345950326	4.362340921737027	0	51328.5	245660	2.236534314154051	45055.5	45098.7019852013	4089.88	5719.6908884462455	0.7336237075632989	0.26637629243670113	0.6043637547830335	1.5300659448017586	0.8208859127791799	0.3893770006883824	0.2824683342523348
1	Train	854336	0	48006	66779	0	7205	0	5915	0	0.8043534750597849	0	0.045197431600354	0.06287212608507353	0	0.006783474871485868	0	0.005568945713371119	0	66383.8	41923650555.5625	2957.5	854336	3.91575654017835	15.507213072729016	0	66779	1062140	1.1376088273761127	225586	363537.9298267926	9987.38	21645.879561347814	0.849550906660139	0.15044909333986103	0.18872088425254674	0.2923983655638616	0.9195274006565362	0.5090524873870752	0.6570871865163167
1	Train	59980	0	4534	8861	0	1517	0	2295	0	0.6674827509459159	0	0.05045626530158023	0.09860894725127976	0	0.01688181615846873	0	0.025539728466503448	0	5616.25	2.05353e+08	758.5	59980	3.7393209443733215	14.447615762926539	0	8861	89860	1.7348912300435848	16128.5	25385.24919613751	1584.12	2872.499322780599	0.7179390162474961	0.2820609837525039	0.40066770531938567	0.7054084130870243	0.8420153572223458	0.26834697800300056	0.4694010533684245
1	Train	506	60250	12050	0	11482	464	272	236	4670	0.004726586582472397	0.5628000822015058	0.11256001644030116	0	0.10725428288527285	0.004334261213966783	0.0025407738150839765	0.00220449492779345	0.04362284454574327	6690.88	210451031.484375	464	60250	3.4276918460797745	12.599031972474112	0	11766	107054	2.0938657345030514	18201.5	24750.467808710204	2140.5	3829.756487036741	0.6800866852242793	0.31991331477572066	0.5561679152577204	1.0460141610775868	0.801389952734134	0.1477219627847258	0.35630910027425056
1	Train	142364	0	28946	13672	0	6320	0	10312	0	0.6138548969894532	0	0.12481135573780387	0.0589518709198941	0	0.02725101113324537	0	0.044463991583232006	0	14494.9	1150635227.984375	3160	142364	3.664638421815009	14.000279972731128	0	21309	231918	1.971106798468064	42827.5	58669.83975391445	3788	5225.081052002925	0.7386662527272571	0.26133374727274294	0.45926577497218846	0.964133874904061	0.840886290269262	0.38049731867979875	0.40478568355954847
1	Train	23966	0	43408	1810	0	9876	0	7634	0	0.22606448204954063	0	0.4094553549531194	0.017073216744958212	0	0.09315750749900957	0	0.07200935725470221	0	6625.88	129647935.734375	905	43408	2.459504489657345	6.385293089052017	0	16921	106014	2.3975581784671247	16843.5	18192.09753574337	2415	3748.8603601628056	0.63551983700266	0.36448016299734	0.8811289075027826	2.2870564265097064	0.7471780456669245	0.1396675181905968	0.24706916467547943
0	Train	5232	105844	59676	486	12072	9438	235	1561	10289	0.02189909339762425	0.44302133822212175	0.24978025565684722	0.002034204776614179	0.05052864210552751	0.03950375448906301	0.0009836175360171443	0.0065337318030755836	0.043065705651405946	14932.1	744428675.359375	7335	105844	2.7886675303928032	7.76693727636978	235	35874	238914	2.486186126877832	42688	43308.45691086211	4260.12	4977.5919237493745	0.7147006872765933	0.28529931272340675	0.5574390784968649	1.2597336280000337	0.8185776750908974	0.12929387889129748	0.2711699334053955
0	Train	407902	0	39340	38030	0	5646	0	8938	0	0.73832425290061	0	0.07120748637935091	0.06883631690408529	0	0.010219559433091389	0	0.01617825402284287	0	34529.4	9498207844.859375	2823	407902	3.8581650645757457	15.168500363546762	0	38685	552470	1.453755386487868	111810	171701.28534973174	6576.75	12308.619619498362	0.8095317392799609	0.19046826072003908	0.2637030064980904	0.4510507357865585	0.8942633385824872	0.505410724532342	0.5604024361840169
0	Train	123742	18754	243890	4221	3237	28954	1151	18280	4574	0.24396120026812823	0.03697409408146366	0.4808367177950396	0.008321832735302235	0.006381846141713655	0.05708371121012579	0.002269232285793147	0.03603958834430819	0.009017783210441228	31701.2	3844542922.5625	4574	243890	2.933153012494193	8.764365217279629	1151	76348	507220	2.3679804447238237	96596.5	97240.1562254504	7552.12	9790.027239971041	0.7617720121446315	0.23822798785536847	0.5514057016679152	1.406095974133512	0.8382036723052456	0.3825190910170297	0.30159580545531023
0	Train	10442	46748	147268	922	7910	15240	806	4054	7976	0.03752416682837779	0.16799269784457047	0.5292194024594464	0.00331328115454552	0.028425221184875338	0.054766165721555016	0.0028964258249063873	0.014568375054802102	0.028662397493118292	17392.1	1243453270.234375	7910	147268	3.4451510343914697	12.474901085743948	806	30994	278274	2.421897057206798	51114.5	58162.50134536856	4613.5	5075.700124120809	0.7347362671323947	0.2652637328676053	0.5703155882331803	1.3994839618505501	0.8256538519588608	0.20010901738404605	0.31942371317201274
0	Train	24592	0	21428	2567	0	6771	0	5601	0	0.324013808005481	0	0.2823262800073783	0.03382170808189939	0	0.08921183693904977	0	0.07379641097262114	0	4743.62	54469266.234375	1283.5	24592	1.9969072168759125	3.281067397695126	0	14099.5	75898	2.549517051157937	11505	11559.255469103535	1867.38	2643.634238009298	0.6063400880128593	0.3936599119871406	0.898100081688582	2.263827768847664	0.7339653218793643	0.13929926764848585	0.21379021628113093
1	Train	286020	0	17884	25341	0	3291	0	6125	0	0.7659512931888661	0	0.04789271004611454	0.06786228837388664	0	0.008813179868137047	0	0.016402530140485996	0	23338.6	4674577522.484375	1645.5	286020	3.8944863784310235	15.382846767034572	0	25341	373418	1.346238819816468	75976	121488.54632433463	4344.62	8212.082986939124	0.8138440032349806	0.18615599676501937	0.25421377651853955	0.4255820554981281	0.8970479016365932	0.4158476131146074	0.598879105848734
0	Train	286	43108	3844	99	9041	1554	209	82	2034	0.003903051476608985	0.5882963043834271	0.05245919537092636	0.0013510562803646488	0.12338282657350293	0.021207489491784488	0.0028522299252142585	0.001119056717069709	0.027758065396582782	4579.75	1.07142e+08	920	43108	3.52822687158523	13.132183109194408	82	9041	73276	2.0683149861950616	11809.5	18133.536851645902	1627.38	2897.5240265397283	0.6446585512309624	0.3553414487690376	0.6891751733173208	1.4416725803810253	0.7702249031060647	-0.0986568	0.3817693478508464
0	Train	5564	35866	52846	906	7683	8031	320	2206	6675	0.03813100508504777	0.24579558382105018	0.36216231033868335	0.006208966679916117	0.05265285982538138	0.05503776093422333	0.0021930125138776573	0.0151180800175441	0.045744870406666756	9119.88	195438458.859375	6119.5	52846	2.4999754235197287	5.920608955750949	320	21948.5	145918	2.835539570814416	23569	21725.772276262127	3227.62	3363.9679300455587	0.6460888992447813	0.3539111007552187	0.709604024177963	1.6411409147603448	0.7729352558743039	0.14500545649925367	0.20936295932358345
0	Train	17582	17404	64004	555	5142	11835	1198	5365	5688	0.11088826660612024	0.10976563485456242	0.4036681046444158	0.0035003405736774387	0.03243018239612503	0.07464239763868917	0.00755569010318121	0.033836625545548574	0.03587376069022932	9909.75	2.24754e+08	5365	64004	3.175090160995476	11.213929831076793	555	17493	158556	2.9484240830617203	24747.5	23763.327476386803	3722.88	3848.8439964975196	0.6243220061050985	0.3756779938949015	0.8067812003330054	1.9675572037639697	0.7527508682526467	0.11912542522990913	0.20554141902701956
0	Train	996	29346	6298	0	6780	1394	482	550	3094	0.016263879817112997	0.47919660352710647	0.10284128020901372	0	0.11071195297191379	0.022762900065316786	0.007870672762900065	0.008981058131939909	0.05052253429131287	3827.5	4.89679e+07	1195	29346	3.2935364308100903	11.830370671447607	0	6780	61240	2.5615203236467443	9160	11897.711292513362	1537.5	2210.9965513315483	0.5983017635532332	0.40169823644676683	0.7321358589157414	1.4840627041149579	0.747871761376007	-0.00422758	0.2714110665663806
0	Train	54006	0	15804	8200	0	4620	0	5602	0	0.5063663810077447	0	0.1481800963864459	0.07688412999043637	0	0.04331764397022146	0	0.05252498734224689	0	6665.88	168462864.234375	2310	54006	3.3045479437202956	11.858984119433199	0	12002	106654	2.3133339332603775	17452.5	22068.390443120225	2302.75	3113.389300665755	0.6545464773941906	0.3454535226058094	0.623774073171189	1.353685750182834	0.7881060875979023	0.2956770572730239	0.2994571768176176
0	Train	0	67650	464	0	10722	246	0	0	278	0	0.7466392954108999	0.005121073659581043	0	0.11833653400437057	0.0027150519833123634	0	0	0.003068229477076573	5662.88	268365344.484375	123	67650	3.715998421576874	14.25938027461672	0	10722	90606	1.1799330107188062	17028.5	29226.950520880553	1405.75	3522.9607487878716	0.7517603690704809	0.248239630929519	0.4957729068715096	1.00169966668874	0.8350771472087941	-0.134022	0.5855371044862391
1	Train	84868	0	6140	12467	0	2145	0	3571	0	0.6662898236688806	0	0.04820450013346523	0.0978771177791386	0	0.016840171463563994	0	0.028035548856124484	0	7960.88	410739177.609375	1072.5	84868	3.7425339859983215	14.468514678329253	0	12467	127374	1.745098132108859	22752	35950.18431107134	2272.88	4053.57047667547	0.7144943238023459	0.28550567619765416	0.40893745976415913	0.7231617127514249	0.8394818932173492	0.24972958743064413	0.46756483007650074
0	Train	0	93610	4872	0	14591	343	0	0	2975	0	0.6970215934475056	0.03627699180938198	0	0.10864482501861504	0.002553983618763961	0	0	0.022151898734177215	8393.75	5.06439e+08	171.5	93610	3.720862870387297	14.313936609051652	0	14591	134300	1.5198707498224913	24620.5	39880.73596048599	2238.62	4766.733943107692	0.7332985852568875	0.26670141474311243	0.4942069992553984	0.959434102755026	0.82915735914619	1.3211864196350073e-05	0.5117569767731971
1	Train	221630	0	25118	18870	0	4730	0	7878	0	0.7156187843876733	0	0.08110324697130163	0.06092914524836618	0	0.015272647431095498	0	0.02543719164105081	0	19356.5	2789813170	2365	221630	3.8527937865427404	15.139796011200687	0	21994	309704	1.5850440585743417	61687	92910.74607923455	3934.75	6291.409058191973	0.796722031358975	0.203277968641025	0.3152429416475086	0.6002634773848579	0.8822456280835894	0.43944952175015556	0.5278733116754485
1	Train	55976	0	18640	5854	0	5750	0	6550	0	0.504633803324799	0	0.16804298438570553	0.052774872885939926	0	0.05183729400310122	0	0.05904943925570661	0	6932.75	1.83264e+08	2875	55976	3.2586195525230734	11.47223012991612	0	12595	110924	2.3030106979359277	18654	22852.107736486803	2269.25	2937.651091858936	0.6726767877105045	0.3273232122894955	0.6527712668133137	1.5110165518733547	0.7907366004351328	0.255582026668947	0.30081197712751534
1	Train	4314	17448	21584	134	4733	5337	874	2270	4479	0.05460759493670886	0.2208607594936709	0.2732151898734177	0.0016962025316455695	0.05991139240506329	0.06755696202531646	0.011063291139240506	0.028734177215189873	0.05669620253164557	4937.5	3.45382e+07	4396.5	21584	2.063574233293495	3.8956200459260444	134	11392.5	79000	3.1724122972406854	10836.5	8932.992597668488	2228.38	2155.1041121892463	0.5486835443037975	0.45131645569620255	0.8988354430379746	2.064101265822785	0.7110147679324894	0.0017025848878080777	0.15104541227367407
0	Train	830	58886	10206	0	11095	427	279	633	4698	0.007966521413625631	0.565200698750312	0.09795941873188337	0	0.10649223504117636	0.004098439329660415	0.002677902981206688	0.006075672355210873	0.0450924308448352	6511.62	199103396.609375	633	58886	3.48445230998908	12.947205044185633	0	11095	104186	2.140765382729576	17480.5	24239.125453489447	2141.5	3693.6247440691645	0.6711266388958209	0.3288733611041791	0.5704029332155951	1.0698558347570692	0.7959914639842848	0.11602445325604459	0.355980954264453
0	Train	0	223268	18380	0	25641	1833	0	0	5865	0	0.7241296549755778	0.059612228615167066	0	0.08316197790650157	0.005945006259608337	0	0	0.01902207403851767	19270.4	2852206535.734375	916.5	223268	3.8216816202612622	14.947582219572137	0	25641	308326	1.4818723992702203	60412	94323.89046259702	4167.38	8338.786481519659	0.7837418835907448	0.21625811640925513	0.4063620972606916	0.8103500840019978	0.861177779363401	0.062615137186241	0.5425435689544665
0	Train	240	45674	9432	616	10268	3378	41	39	3973	0.002609376359050187	0.4965860659302427	0.10254849091067235	0.006697399321562146	0.11163781856136383	0.03672697225363138	0.0004457684613377403	0.0004240236583456554	0.043196051143776636	5748.5	1.19527e+08	1997	45674	3.3061172567882977	11.919509043229624	39	10268	91976	2.4250003089848544	13836.5	18770.58583928589	2289.38	3374.170117877135	0.6017439331999652	0.3982560668000348	0.7692876402539792	1.6582586761763936	0.745154533066597	-0.0436643	0.28856673375257713
0	Train	0	81076	7052	0	12626	642	0	0	3538	0	0.6659766715952029	0.05792672909479218	0	0.1037128306226384	0.00527353376047314	0	0	0.029061935271890917	7608.75	3.77591e+08	321	81076	3.6992396173524518	14.204618436644697	0	12626	121740	1.6832834802396703	22032	34210.423791587265	2100.75	4138.844637999837	0.723903400689995	0.2760965993100049	0.5046163955971743	0.9827501232134056	0.8247439899238813	0.04104073206737413	0.4701379480043072
0	Train	612516	0	411112	37947	0	37487	0	43971	0	0.4851850150264805	0	0.3256492596072045	0.030058505843455284	0	0.02969413151378523	0	0.034830225325916994	0	78902.4	28383560496.734375	18743.5	612516	2.665702371776414	6.463391370021278	0	227542	1262438	1.9760126400667448	255907	265629.1381814126	14925.6	19353.631977858186	0.810834274633685	0.189165725366315	0.37760270207328994	0.8732531815423807	0.8789599964513108	0.6034958728105471	0.3474487387212729
0	Train	6894	353606	372606	1069	35041	23380	0	1449	30525	0.007525921526930223	0.3860184228969667	0.4067600110912914	0.0011669872515648982	0.038252946943017396	0.02552307010438477	0	0.0015818190154513916	0.03332299892798739	57252.1	13555881048.234375	15137	372606	2.447663842621936	4.71888321711818	0	194324	916034	2.120643137156096	183276	179971.42821778683	11433	14421.3650359458	0.8003043555151883	0.1996956444848117	0.38145745681928833	0.8470733619057808	0.8741123873859122	0.3280266127670266	0.3209785715848309
0	Train	6810	32850	271020	891	2642	24555	0	2725	6238	0.01769833308210883	0.0853730164092915	0.7043468769329126	0.0023155968834300982	0.006866225551091267	0.0638153551881325	0	0.007081932107011243	0.016211777058178396	24048.9	4164867841.109375	2725	271020	3.8448778994943646	15.08641325248847	0	28702.5	384782	1.7021229835795104	77670	112301.85149853941	4631.38	7789.92349027736	0.8074182264243129	0.192581773575687	0.475739509644422	1.2973164025344222	0.8671520497320561	0.10918708739264507	0.5125820701254238
0	Train	4910	66532	230690	0	8841	22137	4	2574	12425	0.012458956492613438	0.16882266667343324	0.5853679578983694	0	0.022433734083746517	0.05617187777535309	1.014986272310667e-05	0.006531436662319142	0.031528011083650095	24630.9	3088752719.109375	6875.5	230690	3.5081508361680385	12.891840506577061	0	44334.5	394094	2.0864353250125793	75533	93337.49898620597	5747.62	7623.43936385507	0.766649581064416	0.2333504189355839	0.5159682715291276	1.3058914878176273	0.8455837947291762	0.14043479254886632	0.38070241957078876
0	Train	0	47030	12076	0	8905	2363	0	0	5711	0	0.5053511561935872	0.1297601650477091	0	0.09568683916444597	0.025391128685635693	0	0	0.06136637152927018	5816.5	1.28209e+08	1181.5	47030	3.2705950556330983	11.720560152168687	0	10490.5	93064	2.2910704845593983	14776.5	19263.118043297145	2122.38	3191.0521359537515	0.6351113212412963	0.3648886787587037	0.6578268718301383	1.3452677727155509	0.7729644832230151	0.039330794302604714	0.2993505158191671
0	Train	27052	1406	18880	5248	782	8274	480	4738	374	0.3104785952025709	0.016136807069895558	0.21668770802249512	0.06023183748421898	0.008975094686101227	0.09496155170434982	0.005509009525995639	0.054378514862848615	0.004292436589004935	5445.62	53414167.609375	3072	27052	2.058592548925908	4.126107546181499	374	13577	87130	2.960536216455959	11834.5	11511.085732892445	2487	2956.9763272640516	0.5433031102949616	0.45669688970503847	0.9632503156203374	2.3562033742683344	0.7030529094456559	0.09832534906909668	0.17507475732934488
1	Train	102384	0	36220	11036	0	8326	0	10990	0	0.5136973929797098	0	0.1817287815842816	0.055371585686475204	0	0.04177453990808196	0	0.055140787123447124	0	12456.8	6.20965e+08	4163	102384	3.2405372079502306	11.259351089222562	0	23628	199308	2.2468830366778514	34651	41807.90790030039	3794	4959.084895421735	0.6954261745639914	0.3045738254360086	0.5819535593152307	1.3038111867060025	0.8084455549534725	0.34808907112220294	0.31261362379137786
0	Train	12062	424	14166	2332	222	4830	184	3700	392	0.24137517009525333	0.008484751460818058	0.2834787480989354	0.04666613303449932	0.004442487793164172	0.09665412631073401	0.003682061954694629	0.07404146321940286	0.007844392860001602	3123.25	1.72287e+07	1378	14166	1.8178079454046492	2.7291688539993926	184	8446	49972	2.928061898871751	6663	6495.477272687512	1457.5	1792.3266303885573	0.5333386696550068	0.4666613303449932	1.0102457376130634	2.4840310573921394	0.6921809546679475	0.09941797405143432	0.17288759268625956
1	Train	2383166	0	99882	119903	0	11863	0	10559	0	0.8610643213240751	0	0.03608847497089639	0.04332228443999309	0	0.004286233541376263	0	0.003815083871144901	0	172981	327497186818.6094	5279.5	2383166	3.9623326966861456	15.781981993737759	0	119903	2767698	0.8798955049895096	620762	1018341.1455529036	17790.6	38885.89390105845	0.8971527962949715	0.1028472037050285	0.12762230561282337	0.19431744359391814	0.9451615867530828	0.5637343393153874	0.7465536374670445
1	Train	23328	0	3736	4724	0	1826	0	2186	0	0.5238009700017963	0	0.0838871923836896	0.10607149272498653	0	0.041000538889886834	0	0.04908388719238369	0	2783.5	3.09403e+07	913	23328	3.4206415552457896	12.633983349758577	0	4724	44536	2.2800448119896912	6766	9682.952235759505	1092	1615.9105792091343	0.607688162385486	0.3923118376145141	0.6544817675588288	1.3428237830070058	0.766982516017005	0.1634635664907477	0.31208738470100617
0	Train	17570	1678	46046	1513	584	9989	237	6186	907	0.16873787526650405	0.016115091331655878	0.44221424043946755	0.014530472696540729	0.005608589593377254	0.09593185179494075	0.0022760885849835775	0.05940879319286249	0.008710600618481456	6507.88	127326701.734375	1513	46046	2.9531333891201808	9.63367672321019	237	13779.5	104126	2.6030051511999233	16323.5	18479.23220131183	2427	3435.7155004452857	0.6270672070376275	0.37293279296237253	0.886694965714615	2.297946718398863	0.7438952166925967	0.11536957895750442	0.2503975430732011
0	Train	62400	0	462806	423	0	38299	0	16009	0	0.09831912117831686	0	0.7292096025008351	0.0006664901964491671	0	0.06034493625013393	0	0.025224211713840938	0	39666.8	12272156098.0625	211.5	462806	3.821829183183628	14.945762568546144	0	50349.5	634668	1.43200418942648	131302	193082.11855775252	6841.38	12984.823429079619	0.827528723679152	0.17247127632084808	0.46429944474906565	1.2893355266060365	0.8751838231432287	0.2502029183488802	0.5499697267623013
1	Train	10344	86	6358	2259	71	3638	61	3144	94	0.2928486495668422	0.0024347432195232434	0.18000113243870675	0.06395447596398846	0.0020100787044901197	0.10299530037936697	0.0017269690278013702	0.08900968235094275	0.0026612309608742427	2207.62	7.87082e+06	1176.5	10344	1.6885961293044789	3.1571113155312505	61	4998	35322	2.9027231147386994	4197	4386.64621322486	1158.38	1479.2649304215254	0.4752845252250722	0.5247154747749279	1.1187361984032616	2.7187588471773965	0.6558046920710415	-0.0226308	0.16343673808074197
0	Train	7652	26926	32132	587	5452	7421	1002	3135	4606	0.06886496994132259	0.24232333777313797	0.28917527628784334	0.005282767558227438	0.04906584110299147	0.06678606141329782	0.00901760322545808	0.028213758594621836	0.04145217610425141	6944.75	7.99206e+07	4606	32132	2.1823562527930678	4.111833680325556	587	17289	111116	3.1009143901873704	16677.5	13261.523093144317	2775.38	2635.4773731479845	0.6003635840023039	0.3996364159976961	0.821339861046114	1.931890996796141	0.7410288947286319	0.04960683011920373	0.16606804181281273
1	Train	4019410	0	0	173116	0	0	0	0	0	0.9206916187813843	0	0	0.03965419060930787	0	0	0	0	0	272853	939026135468.8594	0	4019410	3.9768159093719544	15.865328054569535	0	173116	4365642	0.4790459088357222	1.00485e+06	1740455.5841126053	21639.5	57252.73549578221	0.9206916187813843	0.07930838121861573	0.07930838121861573	0.07930838121861573	0.9603458093906921	-0.0412916	0.8508179665600444
1	Train	83178	666	23360	8608	189	6107	419	7921	52	0.540833311659601	0.004330411714218835	0.1518895159822102	0.055970246300293895	0.0012289006216026424	0.03970844495305469	0.002724388150537075	0.05150329007256366	0.00033811022393300216	9612.25	3.95943e+08	3386.5	83178	3.45910455831923	12.705926020102929	52	15984	153796	2.280542223193446	26801	33880.44582056145	2912	3648.8249478427983	0.69705323935603	0.3029467606439699	0.5672449218445214	1.2546750240578428	0.8110950003034323	0.318415530855452	0.33033197806333603
0	Train	47006	0	58594	3818	0	13576	0	10042	0	0.29292337604068	0	0.3651353507153896	0.023792312677601075	0	0.08460042873523106	0	0.06257789520913305	0	10029.5	2.89551e+08	1909	58594	2.1986652907130484	4.141707884927834	0	30291	160472	2.4095432265936365	26400	26716.01051803955	3429.5	5069.947016488437	0.6580587267560696	0.3419412732439304	0.8054987786031207	2.0710155042624256	0.7658698506073749	0.21443033598472128	0.24240652788019793
1	Train	30480	0	14020	3691	0	5019	0	5505	0	0.41793500617030027	0	0.192239133415604	0.050610174139585906	0	0.0688194158782394	0	0.07548334018922254	0	4558.12	58212779.859375	1845.5	30480	2.7262725854085463	8.25513801315849	0	9762.5	72930	2.5132586552179386	11125	12555.16128928657	1776.88	2341.489613339124	0.6101741395859043	0.3898258604140957	0.8160702043054984	1.9438365556012616	0.7455162484574249	0.16146293821070615	0.23761602654771763
0	Train	0	25632	15460	0	7262	1782	0	0	5352	0	0.36677923415946423	0.22122374220136226	0	0.103915059241028	0.025499399004063877	0	0	0.07658405357449488	4367.75	4.7493e+07	891	25632	2.1825915715024364	4.938580005304535	0	11361	69884	2.528815674516396	10273	10884.31104847707	1799.5	2707.638962269527	0.5880029763608265	0.4119970236391735	0.7218247381374849	1.4434777631503635	0.7466134355980387	0.1375091486359446	0.2180943030212497
1	Train	257414	0	7840	24191	0	1701	0	2627	0	0.7986980750375436	0	0.024325766696039617	0.07505926302855795	0	0.005277822595658595	0	0.008150993508991846	0	20143.2	3813838918.0625	850.5	257414	3.8958056792279554	15.382796710205696	0	24191	322292	1.1432149620619465	66313.5	110378.34011593941	3564.88	7852.804760681052	0.8230238417335832	0.1769761582664168	0.21438943566703483	0.3103272808509054	0.9061560117326317	0.32926024944519416	0.649966732139878
0	Train	0	55848	9908	0	10738	1428	0	0	4680	0	0.5615799211648299	0.09962995736465288	0	0.1079760276727536	0.014359263132491352	0	0	0.04705976993001368	6215.5	1.79846e+08	714	55848	3.4510982034027085	12.758147289816836	0	10738	99448	2.08326343180467	16439	23109.54718292853	2105.75	3601.610117364177	0.6612098785294828	0.33879012147051724	0.61217922934599	1.2163944976269006	0.7874332984742445	0.05471008167465999	0.3534574021311015
0	Train	0	50366	87382	0	8994	9002	0	0	9852	0	0.2603647567254606	0.45171729285994916	0	0.0464940758048841	0.04653543144269143	0	0	0.05092946795971961	12090.2	5.21971e+08	4497	87382	2.7177070091953768	7.364810965417614	0	30109	193444	2.284416759768845	34437	36839.92400915072	3481	4500.709055248962	0.7120820495854098	0.2879179504145903	0.5670478277951242	1.3114493083269578	0.8172752838030646	0.16938187008960692	0.28568043155576506
0	Train	0	139842	5832	0	18012	0	0	0	2982	0	0.7451801643380119	0.031077149342967677	0	0.09598107235348659	0	0	0	0.015890270806023597	11728.9	1128461373.984375	0	139842	3.8049154262904907	14.829970820836351	0	18012	187662	1.310799087133567	36418.5	59759.034084814324	2624.25	5897.361311425645	0.7762573136809796	0.22374268631902036	0.4157048310259936	0.7996291204399398	0.8561349660559943	0.02452905159890899	0.5751890004469395
0	Train	0	9198	0	0	2658	0	0	0	0	0	0.6337329474989665	0	0	0.18313352625051674	0	0	0	0	907.125	5.34794e+06	0	9198	3.1927377663196816	10.842639157863363	0	2658	14514	1.3140297054104266	2299.5	3982.8508320046335	332.25	879.0508731012102	0.6337329474989665	0.3662670525010335	0.732534105002067	1.465068210004134	0.755821964999311	-0.22419	0.46869322561962523
0	Train	818	43642	63896	1	9439	11012	0	663	5211	0.0050804928947629936	0.2710548544171718	0.3968498459703866	6.210871509490212e-06	0.058624416178078106	0.06839411706250621	0	0.00411780781079201	0.032364851435953496	10063	302729657	3014.5	63896	2.4435059337336327	5.602749421958413	0	27327	161008	2.473380759743839	27089	27625.786957116714	3290.75	4349.147495486903	0.6729851932823214	0.32701480671767863	0.7260757229454438	1.7977740236509991	0.7813814634469509	0.06576229150705185	0.2493443805762739
0	Train	353016	3092	131070	28621	864	21857	121	15288	733	0.567416651396939	0.004969894526365194	0.21067402185339132	0.04600367116400331	0.0013887415494112315	0.03513162505264038	0.00019448811050782293	0.024573010193748735	0.0011781800413407785	38884.1	7542588856.734375	9190	353016	3.3047409963565104	11.41799412088546	121	79845.5	622146	2.0402855196971577	121794	143591.0866828091	8435.5	10969.561169436087	0.7830605677766955	0.2169394322233045	0.40938943592018595	0.9348159435245104	0.8653105541143077	0.5116711343002082	0.37428541203062804
0	Train	352	6338	50382	0	2373	8523	0	402	2885	0.0041199466279641375	0.07418244809101336	0.5896907699150261	0	0.0277745265572696	0.09975654860834757	0	0.004705166319436316	0.033767176197944705	5339.88	143495425.359375	1387.5	50382	3.630721985438358	13.822470466179183	0	8523	85438	2.1139033316465667	14268	21002.00452337824	1772.88	2775.175689821277	0.6679931646340036	0.3320068353659964	0.7959924155527984	2.122989770359793	0.7732917437205927	-0.029036	0.3770255218763828
0	Train	94	7700	5638	0	3582	932	54	164	2366	0.003402345446648328	0.2787027653105545	0.20406833647024758	0	0.12965107861589692	0.03373389315187491	0.0019545388736064862	0.005936006949471551	0.08563775879542493	1726.75	5.12709e+06	548	7700	1.480126021783814	1.5987433943145541	0	4610	27628	2.833901745215592	3358	3390.4728283824957	887.25	1276.19627702795	0.48617344722745043	0.5138265527725496	0.919936296510786	1.8670913565947589	0.6810240818493316	0.06094518055826231	0.16997121302734972
0	Train	70558	3152	62592	6710	1056	14746	180	9418	1020	0.34832791935308693	0.015560667844906744	0.30900168837195524	0.033125660291663785	0.005213218668852005	0.07279746448001106	0.0008886168185543192	0.04649440665080321	0.005035495305141142	12660.1	440523452.734375	4931	70558	2.281755522498531	4.2381159473532755	180	38669	202562	2.6086120242457276	34075.5	32640.33597789704	4141.25	5198.024426404709	0.672890275569949	0.32710972443005104	0.7217148329894058	1.8021149080281595	0.7828105304384172	0.2844677514782204	0.23428018431333913
0	Train	18274	236	45312	1759	147	11530	0	5681	215	0.1783072809944773	0.0023027535468259077	0.44212868099057434	0.017163319868079542	0.0014343422516246121	0.11250317116484203	0	0.05543196143863552	0.0020978475108795348	6405.38	129216500.359375	997.5	45312	2.761319692698942	8.490285167547643	0	14902	102486	2.421913778408753	15955.5	18499.05534750356	2416.5	3899.692263499775	0.6227387155318775	0.37726128446812246	0.9410065765080109	2.5185098452471557	0.7361623376200978	0.08594331921058218	0.2593379671277016
0	Train	156752	120446	77544	15169	15954	8921	495	7400	6547	0.33803594456928193	0.2597419961441751	0.16722376292283606	0.03271197332838775	0.03440482711326378	0.019238151101756685	0.0010674683102084475	0.015958112112207094	0.014118616216029709	28982.1	2061015346.734375	8921	156752	2.089168035733624	3.413187526303899	495	98995	463714	2.727333105376449	88685.5	58375.99831052142	6810.75	6031.0719144692675	0.765001703636293	0.23499829636370695	0.41267677922167545	0.8449863493446392	0.8560941298587778	0.4918499841232531	0.21585600714823888
0	Train	9000	4492	128786	468	859	15903	0	4156	1799	0.047707900428310926	0.02381154319155252	0.6826788516178279	0.0024808108222721683	0.00455345405199101	0.08429986005682541	0	0.02203044824222891	0.009536279207836817	11790.5	9.38219e+08	1799	128786	3.8212719217127926	14.944861060921767	0	15903	188648	1.7997332602239602	35569.5	53912.55544629655	2898.12	5088.934354005267	0.7541982952376913	0.24580170476230864	0.6361689495780501	1.7541028794368347	0.826087916825693	0.06749931395819804	0.48431271988392355
0	Train	41982	80384	226176	4411	17431	33382	527	11684	10390	0.08326589870525514	0.15943132774815943	0.4485910129474486	0.008748651307438435	0.03457214711855801	0.06620890454430059	0.0010452367352119828	0.023173711601929423	0.02060722899212998	31512	2928522565	11684	226176	3.1961430583541106	11.059546685843817	527	61183	504192	2.716928116674168	87135.5	85160.55030793308	9728.12	10754.70224410583	0.6912882394008631	0.30871176059913685	0.6890390962173141	1.714529385630871	0.7932910478547854	0.19359954641156013	0.2468217802779904
0	Train	190236	0	9220	22667	0	2079	0	3079	0	0.7457135465257579	0	0.0361418390786575	0.08885326099738933	0	0.008149553518929386	0	0.012069492681473584	0	15944.1	2078905805.359375	1039.5	190236	3.832673296427725	15.002097492638427	0	22667	255106	1.3763454197273166	49864	81131.17482201278	3478.12	7338.396818064215	0.7818553856044154	0.21814461439558458	0.2748818138342493	0.42095442678729633	0.8828297518155852	0.3467483233010168	0.5736089057360437
1	Train	135954	0	848	19329	0	307	0	457	0	0.7681537731371618	0	0.004791285284878071	0.10921079395213235	0	0.0017345808755395845	0	0.002582095961308111	0	11061.8	1079639930.5625	153.5	135954	3.7674335021223166	14.583814852077996	0	19329	176988	1.1032566751552042	34200.5	58748.43065776311	2511.62	6358.530273135058	0.7729450584220399	0.22705494157796008	0.23915745700273464	0.27030081135444206	0.8847445401194808	0.026142863308268913	0.6139565226115841
0	Train	102470	0	0	15076	0	0	0	0	0	0.7726470721298125	0	0	0.11367646393509373	0	0	0	0	0	8288.88	615961579.484375	0	102470	3.7487002066516064	14.465566144958153	0	15076	132622	1.0007211722491047	25617.5	44370.81156289572	1884.5	4985.918345701221	0.7726470721298125	0.22735292787018746	0.22735292787018746	0.22735292787018746	0.8863235360649062	-0.128256	0.6228281749763451
1	Train	230682	0	5096	26415	0	581	0	2123	0	0.784589954288202	0	0.01733239007400958	0.08984204941227689	0	0.001976082934262081	0	0.007220695472355246	0	18376	3077656885	290.5	230682	3.8475915658721154	15.085827876355573	0	26415	294016	1.1388985549803246	58944.5	99174.5153996227	3639.88	8635.73531086815	0.8019223443622115	0.19807765563778842	0.22042337831954723	0.2730191554201132	0.8975662322231898	0.3050559939911781	0.6321370824945716
0	Train	159496	0	147504	14596	0	24898	0	19608	0	0.37510465564764206	0	0.3469017224673333	0.03432705242659994	0	0.058555422808816475	0	0.04611433570709589	0	26575.2	2395709749.9375	7298	159496	2.3371464605422676	4.378333261077926	0	86201	425204	2.2832908156496283	76750	76867.0183368654	7387.75	9879.248981450968	0.7220063781149754	0.2779936218850246	0.6044439845344822	1.4915664010686636	0.8163540324173808	0.3998427590850527	0.274511539791988
0	Train	0	8992	2732	0	3502	324	0	0	1884	0	0.3885240235050121	0.11804355340477013	0	0.15131351538195645	0.01399930867611476	0	0	0.08140338748703768	1446.5	5.41744e+06	162	8992	2.3158218582915744	6.1920156585628705	0	3502	23144	2.479862017883552	2931	3672.7661237819107	713.75	1216.7026906767323	0.5065675769097823	0.4934324230902178	0.8520566885585897	1.6253024541997927	0.6958462956561815	0.056117520633160806	0.224321741490987
0	Train	115996	0	0	16994	0	0	0	0	0	0.7733891615105611	0	0	0.11330541924471944	0	0	0	0	0	9374	7.8917e+08	0	115996	3.750667044171599	14.477963542978635	0	16994	149984	0.998667124008916	28999	50227.74136868987	2124.25	5620.237222528956	0.7733891615105611	0.2266108384894389	0.2266108384894389	0.2266108384894389	0.8866945807552806	-0.127784	0.6238070312024521
0	Train	21452	0	0	4938	0	0	0	0	0	0.6847548518896833	0	0	0.15762257405515834	0	0	0	0	0	1958	2.7976e+07	0	21452	3.4415686690195266	12.488020739919541	0	4938	31328	1.2143807341144393	5363	9288.98848099189	617.25	1633.0899967546186	0.6847548518896833	0.3152451481103167	0.3152451481103167	0.3152451481103167	0.8423774259448417	-0.187116	0.5185789588900099
0	Train	0	71980	14366	0	14355	2445	0	0	4951	0	0.5543404596143183	0.11063705255375517	0	0.11055233811841537	0.018829708582342432	0	0	0.03812919721520547	8115.5	3.00427e+08	1222.5	71980	3.406831629302783	12.47168927424319	0	14360.5	129848	2.100940233584189	21586.5	29679.93609747164	2718.88	4709.275433585829	0.6649775121680734	0.33502248783192656	0.6314459983981271	1.299611853859898	0.7862231224200604	0.039902615163294936	0.3475943287012368
0	Train	84328	0	5410	15407	0	3663	0	2081	0	0.638654953044532	0	0.040972432596182974	0.11668433807936988	0	0.027741593456528324	0	0.01576037564374432	0	8252.5	4.10067e+08	1040.5	84328	3.6299305920760823	13.758182876776207	0	15407	132040	1.8009546460056423	22434.5	35802.41794558016	2643.88	4990.029795439603	0.6796273856407149	0.32037261435928505	0.462859739472887	0.8588003635262043	0.8206894375441787	0.10861444394788267	0.43882532968308197
0	Train	309262	0	0	53334	0	0	0	0	0	0.7435433847041569	0	0	0.12822830764792154	0	0	0	0	0	25995.6	5657478465.609375	0	309262	3.663622198748014	13.925525534534366	0	53334	415930	1.077808758178041	77315.5	133914.37421259153	6666.75	17638.56255303986	0.7435433847041569	0.25645661529584307	0.25645661529584307	0.25645661529584307	0.8717716923520784	-0.147089	0.585741762701814
0	Train	12646	13610	29272	1402	5019	7715	751	3505	2668	0.1295059806652466	0.13937817466819596	0.29977060462067834	0.014357692937899394	0.051398902179256106	0.07900827461903982	0.007690889726364083	0.035894232344748485	0.027322628215631656	6103	5.12092e+07	3505	29272	2.3191540916999362	6.227469292942053	751	13128	97648	3.23021417539494	13882	10382.240894912813	2632.5	2529.9207003382535	0.568654759954121	0.4313452400458791	0.9219646075700476	2.219236441094544	0.7157255311595391	0.08089422522559367	0.14842922932259417
0	Train	0	12764	1984	0	3997	191	0	0	1465	0	0.48990558071697243	0.07614953557994934	0	0.15341214400859754	0.007330928072464881	0	0	0.056229369770476705	1628.38	10046731.234375	95.5	12764	2.968797337014937	9.742099530907357	0	3997	26054	2.187996207318992	3687	5302.831224921269	706.625	1330.6090651934549	0.5660551162969217	0.4339448837030782	0.7700928840101329	1.4717125969141016	0.7282247127760293	0.018386432736519947	0.2993077707076826
0	Train	20870	0	308	5128	0	496	0	340	0	0.630399323385489	0	0.009303449525765723	0.1548963934030085	0	0.014982178457077267	0	0.010270041684286836	0	2069.12	26279206.984375	154	20870	3.3926152456950494	12.180012775142163	0	5128	33106	1.6332268686721172	5294.5	8993.398175884353	745.5	1666.2772128310462	0.6397027729112548	0.36029722708874523	0.44076602428562794	0.6616323325077025	0.808936949998993	-0.110318	0.4461355253315134
0	Train	599676	0	27960	59560	0	4936	0	4752	0	0.7827319574172596	0	0.03649501652456757	0.07774117253945795	0	0.006442753990174017	0	0.006202586499454402	0	47883.2	20681053430.4375	2376	599676	3.8788990515805244	15.283160929650762	0	59560	766132	1.2086592056356285	156909	255886.3661139452	8656	19348.541650470714	0.8192269739418273	0.18077302605817275	0.21894921501777762	0.3210726088976834	0.904324581142675	0.4277731958811529	0.6262485455255251
0	Train	0	22772	3012	0	5850	286	0	0	1642	0	0.5508466376390905	0.07285921625544267	0	0.14150943396226415	0.006918238993710692	0	0	0.03971940009675859	2583.75	3.09266e+07	143	22772	3.2708317523452632	11.558237494910156	0	5850	41340	2.0165930957887293	6446	9505.68861261508	972.25	1918.2772055936025	0.6237058538945331	0.37629414610546685	0.686985970004838	1.336042573778423	0.7612239961296566	0.020139634226024043	0.3520413089419306
0	Train	0	272988	1592	0	25295	369	0	0	717	0	0.8339534798467658	0.004863415021598206	0	0.07727392146440115	0.0011272613963377752	0	0	0.0021903697050790916	20458.9	4319306756.109375	184.5	272988	3.8975038174382437	15.389614162954786	0	25295	327342	0.8874939490628909	68645	117979.27626070606	3297.62	8317.847001140079	0.838816894868364	0.16118310513163603	0.3202399936457894	0.6428628162594474	0.8930868429145462	-0.0725196	0.7074567141065764
0	Train	171338	0	0	22752	0	0	0	0	0	0.790151354442405	0	0	0.10492432277879747	0	0	0	0	0	13552.6	1715827433.859375	0	171338	3.7925254374758026	14.740759529574781	0	22752	216842	0.9510419769660023	42834.5	74191.53031680908	2844	7524.516728667696	0.790151354442405	0.20984864555759494	0.20984864555759494	0.20984864555759494	0.8950756772212025	-0.117224	0.6463573899483458
0	Train	1185170	0	681572	66826	0	56846	0	38618	0	0.540847032065575	0	0.31103233573158123	0.030495746403312703	0	0.025941418011593	0	0.017623151686516177	0	136958	99214195449.10938	19309	1185170	2.8528484793720077	7.841560422349313	0	374199	2191322	1.7894358028422535	466686	499496.470568862	20286.2	27148.380254400076	0.8518793677971562	0.14812063220284377	0.2871326076222481	0.6689222305074288	0.9070945909972763	0.6810809415603167	0.39308367234981084
0	Train	0	77686	0	0	11312	0	0	0	0	0	0.7744591765526867	0	0	0.11277041172365666	0	0	0	0	6269.38	353884767.359375	0	77686	3.7534857800605916	14.4957232234736	0	11312	100310	0.995697418513904	19421.5	33639.024759198954	1414	3741.092353845331	0.7744591765526867	0.22554082344731333	0.45108164689462665	0.9021632937892533	0.8496394510351245	-0.127104	0.6252213476673115
0	Train	34028	0	1538	7226	0	976	0	1282	0	0.6239777019840833	0	0.02820258921040085	0.1325044926101148	0	0.017897091722595078	0	0.023508270070048045	0	3408.38	67751266.109375	488	34028	3.528005779222495	13.091501323116244	0	7226	54534	1.8046452986422161	8891.5	14526.141426751978	1185.5	2333.663803978628	0.6521802911944842	0.3478197088055158	0.46642461583599226	0.7752227967873253	0.8093055097125952	0.09586208955520953	0.4270043290428626
0	Train	43796	400646	124530	5606	42503	10325	2723	4607	18462	0.05939052702380177	0.5433048015795526	0.16887163965371346	0.0076021393391047755	0.05763712599535681	0.01400144286055241	0.003692583913732127	0.006247423463299269	0.025035800299420687	46089	9286496130	10325	400646	3.4300965308432114	12.404221731537898	2723	84163	737424	2.3250525883070243	142243	155732.7387192558	10528.2	13356.974336933496	0.7715669682570678	0.22843303174293214	0.4122079021024539	0.835763414263707	0.8574879128787057	0.3122419971205102	0.3357356287793663
0	Train	0	16702	26	0	4176	0	0	0	130	0	0.6591160220994475	0.001026045777426993	0	0.16479873717442778	0	0	0	0.005130228887134964	1583.75	1.71086e+07	0	16702	3.3626092379848167	11.970362649394087	0	4176	25340	1.3419821515926045	4182	7228.433163556263	538.25	1375.5985742577666	0.6601420678768745	0.3398579321231255	0.6694554064719811	1.328650355169692	0.7751381215469613	-0.184736	0.4888048694035778
0	Train	0	12346	284	0	3642	0	0	0	444	0	0.5935006249399096	0.013652533410249015	0	0.17507931929622153	0	0	0	0.021344101528699165	1300.12	9.52386e+06	0	12346	3.1746187005582738	10.751136558036738	0	3642	20802	1.6484792920776328	3157.5	5306.24978209658	510.75	1192.391268627878	0.6071531583501586	0.39284684164984135	0.7430054802422844	1.4433227574271708	0.7452168060763389	-0.134711	0.4146460609031727
1	Train	76076	0	3810	11339	0	1705	0	1557	0	0.6973819301848049	0	0.03492593135816955	0.10394360516280435	0	0.015629583455558815	0	0.014272880610149604	0	6818	3.32883e+08	778.5	76076	3.749514823748084	14.49009372711322	0	11339	109088	1.5731799792425614	19971.5	32429.2716037533	1825.12	3661.5492772015236	0.7323078615429744	0.2676921384570255	0.35875623349956	0.6034027574068642	0.853581512173658	0.2035024987811648	0.5100659213378133
0	Train	0	83680	2864	0	13718	544	0	0	2130	0	0.7012603915258783	0.024001072673639046	0	0.1149604451595602	0.004558862965942612	0	0	0.017849959774738536	7458	406664337	272	83680	3.7018103640594977	14.182472177324957	0	13718	119328	1.4839610587840348	21636	35840.19709767233	2049	4464.150983109778	0.7252614641995173	0.2747385358004827	0.5228948779833735	1.0374430142129258	0.8220311522302673	-0.0643033	0.519452804706086
1	Train	964290	0	0	72824	0	0	0	0	0	0.8687782560827721	0	0	0.0656108719586139	0	0	0	0	0	69371.1	53966514144.484375	0	964290	3.9299259966620568	15.585931860745955	0	72824	1109938	0.6920010709487086	241072	417549.8183076482	9103	24084.27418462097	0.8687782560827721	0.1312217439172278	0.1312217439172278	0.1312217439172278	0.9343891280413861	-0.0702179	0.7633852312805621
0	Train	0	58886	730	0	9885	233	0	0	623	0	0.7261091518903056	0.009001455029717132	0	0.12188956571062172	0.002873067153320674	0	0	0.007682063676046265	5068.62	203334364.484375	116.5	58886	3.686944057193299	14.076523304979116	0	9885	81098	1.29308278553924	14904	25394.76831947872	1342.62	3235.2455060435523	0.7351106069200227	0.26488939307997733	0.5201607931145035	1.0421958617968383	0.8254889146464771	-0.118905	0.5571641963441394
0	Train	11862	0	5048	2562	0	3318	0	2112	0	0.3606128777284611	0	0.1534626375630814	0.07788654465860036	0	0.10086945947589226	0	0.06420623821973612	0	2055.88	8.9144e+06	1056	11862	2.350354035124352	6.732286650171285	0	4183	32894	2.6955371596382673	4227.5	4865.755927910894	999	1325.212435800389	0.5140755152915425	0.48592448470845745	1.0178147990514987	2.4850732656411507	0.6852009485012465	0.0002533521599663475	0.19431923415170838
0	Train	2684	4274	49228	1	1969	9300	61	1856	2094	0.030940194586618713	0.049269147415502375	0.5674828238115	1.1527643288606077e-05	0.022697929635265367	0.10720708258403652	0.0007031862406049707	0.021395305943652878	0.024138885046341128	5421.75	1.35934e+08	1969	49228	3.6274430772202373	13.769483661281612	1	9300	86748	2.2834455842817	14046.5	20369.402709701626	1910.12	2937.0826272638296	0.6476921658136211	0.35230783418637895	0.8693226356803615	2.332180569004473	0.7555447964218196	-0.0346725	0.351520487963955
0	Train	0	28970	2642	0	7720	482	0	0	1634	0	0.5648935340457063	0.05151704235239061	0	0.1505342796973715	0.00939864285157164	0	0	0.03186178925200842	3205.25	5.0429e+07	241	28970	3.278380247897339	11.526804604523917	0	7720	51284	1.951748751124834	7903	12210.768075760017	1229.5	2510.1622955498315	0.6164105763980968	0.3835894236019031	0.7222525544029327	1.4371733874112782	0.7533278735408053	-0.0552863	0.36928686539098005
0	Train	7160	0	17494	614	0	6816	0	2522	0	0.16068943848467165	0	0.3926118766551461	0.013779792629830782	0	0.15296916378652542	0	0.056600386013734905	0	2784.88	21225490.484375	307	17494	2.265960620658123	5.665972814945985	0	6988	44558	2.4214485838858595	6163.5	7165.031524703852	1244	2258.7343801341494	0.5533013151398177	0.4466986848601822	1.1717761120337538	3.2338076215269984	0.6812992803387345	-0.0787758	0.23355128423394225
1	Train	25108	0	7430	4209	0	3687	0	2949	0	0.46300804012687174	0	0.1370140886626835	0.07761672936490374	0	0.06799070590838681	0	0.05438150033193184	0	3389.25	3.63648e+07	1474.5	25108	3.153914135259688	11.113000661927494	0	5819.5	54228	2.4639666762314056	8134.5	10258.364916008788	1355.62	1778.4999956072534	0.6000221287895552	0.3999778712104448	0.7807036955078557	1.8141181677362248	0.7478885446632737	0.1310865488473235	0.26035818640534725
0	Train	7090	3384	21174	396	1705	6895	506	3240	2049	0.11579291197125592	0.05526702596766291	0.3458108770210681	0.0064674179323860855	0.027845827208884535	0.11260819859545974	0.008263922913604442	0.05291523762861342	0.033463988241058305	3826.88	25428255.109375	2049	21174	2.735527615436204	8.702135870010387	396	6992.5	61230	3.1032886612100024	7912	8056.966798988314	1848.88	2185.468853444267	0.5168708149599869	0.48312918504001306	1.095084109096848	2.769426751592356	0.675210953236431	-0.0559327	0.17101955985374567
0	Train	664	73750	19762	0	15052	3074	251	333	6185	0.00461220010280205	0.5122737312976675	0.13726852173429838	0	0.10455246377616938	0.021352263728935998	0.0017434672075351124	0.002313046135893197	0.042961532584082356	8997.88	317720784.859375	1869	73750	3.264554971875609	11.598742844275943	0	17407	143966	2.3042161867233504	23544	30053.12086955363	3111.88	4961.982553312234	0.6541544531347679	0.34584554686523206	0.6449856216051012	1.3286748260005834	0.7807792580655618	0.06822613141119402	0.30777073520718456
0	Train	0	29660	3856	0	7247	525	0	0	2483	0	0.5489949283678229	0.07137304260911413	0	0.13413911820234703	0.009717543405027208	0	0	0.04595935290415726	3376.62	51879914.984375	262.5	29660	3.316116844921608	11.870536465407437	0	7247	54026	2.0626687862202098	8379	12387.027205911836	1281.88	2393.0705922256034	0.6203679709769371	0.379632029023063	0.6867804390478658	1.3399474327175804	0.7606121743851727	0.009886956150922334	0.3468895341874748
0	Train	0	5308	76	0	2074	0	0	0	210	0	0.5333601286173634	0.007636655948553055	0	0.20840032154340837	0	0	0	0.02110128617363344	622	1917603	0	5308	2.7688507054681963	8.024653654317515	0	2074	9952	1.7153305919273918	1346	2287.672179312412	285.5	679.4753490745636	0.5409967845659164	0.4590032154340836	0.8758038585209005	1.709405144694534	0.7010316184351555	-0.200852	0.37228326190796207
0	Train	6966	1470	14546	874	1077	4761	170	2390	1131	0.1590846807344478	0.03357084132639079	0.33219146798209553	0.01995980633963643	0.024595779665661826	0.10872841874486161	0.0038823421942084588	0.054581163789165985	0.02582899424499863	2736.75	1.28536e+07	1131	14546	2.4798320001826304	6.89189943705476	170	5863.5	43788	3.091604280028285	5745.5	5705.898066912868	1300.38	1503.466239852096	0.5248469900429341	0.4751530099570659	1.068420571846168	2.689869370603819	0.6816669711640937	0.019338556836943202	0.16975916494071533
0	Train	0	13180	2934	0	4474	4	0	0	1664	0	0.46411719135150364	0.10331713500950772	0	0.1575463060778928	0.00014085498978801323	0	0	0.05859567575181351	1774.88	11093064.484375	2	13180	2.749037013216872	8.479062439615763	0	4474	28398	2.1756898013212864	4028.5	5417.691090307752	767.75	1502.9166435634413	0.5674343263610113	0.4325656736389887	0.7482217057539263	1.3800971899429537	0.7311313003263141	0.10301182573839666	0.28258782092603885
0	Train	0	3532	1186	0	2002	266	0	0	732	0	0.329539093114387	0.11065497294271319	0	0.18678857995894757	0.024818063071468558	0	0	0.06829632394103377	669.875	995692	133	3532	1.7942029633697534	2.9280179556492403	0	2002	10718	2.577002381932605	1179.5	1441.9378454011116	375	660.453	0.4401940660571002	0.5598059339428998	1.0326553461466692	2.077626422840082	0.6454251415065	-0.036698	0.20118113237072155
0	Train	50102	0	4470	8882	0	2358	0	2636	0	0.6085953063505175	0	0.05429765317525873	0.107890773043098	0	0.028642923084398232	0	0.032019824109615666	0	5145.25	1.43088e+08	1179	50102	3.6285882774625584	13.78883988121152	0	8882	82324	1.9689821096972022	13643	21128.567793392907	1734.5	2901.0916479835655	0.6628929595257762	0.3371070404742238	0.5157183810310482	0.9875127544822897	0.8064517435174838	0.15978406627009284	0.4003086922255545
0	Train	489586	0	0	41984	0	0	0	0	0	0.8536005328181828	0	0	0.07319973359090862	0	0	0	0	0	35847.1	13916218873.484375	0	489586	3.9102351489382676	15.46686301986334	0	41984	573554	0.747155602912201	122396	211996.95666860408	5248	13884.90288046697	0.8536005328181828	0.14639946718181723	0.14639946718181723	0.14639946718181723	0.9268002664090914	-0.0789811	0.7393502716230456
0	Train	0	26682	2856	0	6131	1123	0	0	1481	0	0.5676055139550715	0.06075561606535058	0	0.13042460857726346	0.023889550714771952	0	0	0.031505275697753576	2938	4.1504e+07	561.5	26682	3.4221293082305144	12.491538787581366	0	6131	47008	2.0475424398759294	7384.5	11202.25980550353	1091.88	1984.506326363058	0.628361130020422	0.37163886997957796	0.7280462899931928	1.5364193328795102	0.7587609201270707	-0.10318	0.36301500746103627
0	Train	13070	11982	55086	1310	3564	10690	284	5408	3358	0.10103118284556993	0.09262093594916748	0.4258151291684059	0.01012630830357281	0.027549742590788923	0.08263376775968956	0.002195321800163876	0.04180387427917691	0.025957361285036253	8085.38	165092697.359375	3564	55086	3.309617071639151	12.03013920460602	284	12526	129366	2.88590401702214	20034.5	20876.63681606786	3076.75	3419.913293857024	0.6194672479631433	0.38053275203685666	0.8497750568155465	2.1187947374116844	0.7452988678117383	0.10224345887316076	0.2203365378285359
0	Train	89796	0	0	15790	0	0	0	0	0	0.739816767730029	0	0	0.1300916161349855	0	0	0	0	0	7586	4.77576e+08	0	89796	3.6515783144292495	13.84852478813028	0	15790	121376	1.0872059784688641	22449	38882.80857911373	1973.75	5222.051650213735	0.739816767730029	0.260183232269971	0.260183232269971	0.260183232269971	0.8699083838650146	-0.149546	0.5811765069917325
0	Train	18156	0	0	5842	0	0	0	0	0	0.6084450402144772	0	0	0.1957774798927614	0	0	0	0	0	1865	2.13904e+07	0	18156	3.0515339514121775	9.897418407809322	0	5842	29840	1.3573506500892651	4539	7861.778615555134	730.25	1932.0598949049172	0.6084450402144772	0.3915549597855228	0.3915549597855228	0.3915549597855228	0.8042225201072386	-0.243437	0.44686301022791797
0	Train	9994	5530	8066	3438	3287	3061	120	1658	1801	0.19860890302066772	0.1098966613672496	0.16029411764705884	0.06832273449920509	0.06532193958664546	0.06083068362480127	0.0023847376788553257	0.03294912559618442	0.03579093799682035	3145	7.07917e+06	3061	9994	1.307792585412151	1.7095135877234577	120	6798	50320	3.4812100908438843	5897.5	3754.9722702038694	1670.62	1399.6872809220636	0.46879968203497613	0.5312003179650239	0.9710651828298886	2.094117647058823	0.6712274774774774	0.13390976837661042	0.1072322707012165
0	Train	20168	818	20094	2392	639	6609	238	4398	463	0.28583576631990704	0.011593299129793929	0.284786983758043	0.03390118767538763	0.00905637914906885	0.09366762096431305	0.0033731114827517785	0.06233169874429547	0.006561977380311233	4409.88	39929924.359375	1605	20168	1.992302817900607	3.1177793561429397	238	13351.5	70558	2.850706073065385	10270	9865.274755423692	1842.38	2298.5734128748204	0.582216049207744	0.417783950792256	0.9352305904362368	2.3447943535814506	0.7204781881572606	0.12155282947955835	0.19082933569594956
0	Train	40890	15142	131206	774	2729	19215	697	10653	2388	0.1571785508360561	0.05820488179896214	0.5043474918316356	0.0029752066115702478	0.010490101864309053	0.0738612339035172	0.002679223524889487	0.04094945223909283	0.009179319623294253	16259.4	992517831.359375	2729	131206	3.3262335989979075	11.882282179001983	697	30052.5	260150	2.4471920210887648	46809.5	50871.82309245463	4557	6430.4695784989135	0.7197309244666539	0.2802690755333461	0.6785931193542187	1.7706861426100327	0.805788327247101	0.20879108874823377	0.29714464112777533
0	Train	98414	0	0	16844	0	0	0	0	0	0.7449849358828784	0	0	0.1275075320585608	0	0	0	0	0	8256.38	572629526.109375	0	98414	3.668209579795693	13.954820491137404	0	16844	132102	1.0741455429707458	24603.5	42614.51204402087	2105.5	5570.629385446496	0.7449849358828784	0.2550150641171216	0.2550150641171216	0.2550150641171216	0.8724924679414392	-0.146142	0.5875188961557463
0	Train	152	24644	9404	0	6675	2065	48	216	2927	0.002617891219730633	0.4244428369673797	0.16196479625228205	0	0.11496331507698666	0.035565430057524716	0.0008267024904412524	0.003720161206985636	0.05041162894836554	3628.88	37497349.609375	1140.5	24644	2.760537719574485	8.598050411324142	0	8039.5	58062	2.544038275116135	8550	10042.099581262875	1491.38	2226.054353418847	0.5890255244393924	0.4109744755606076	0.7906031483586511	1.6921222141848369	0.7371688884296097	0.013618985574376869	0.24046580842901638
0	Train	2734	5394	13742	725	2477	6814	258	1405	1803	0.055985583814555435	0.11045582995453987	0.28140230167506247	0.014846213703567188	0.05072285702584265	0.1395339312773887	0.005283204324855633	0.028770938280706065	0.03692099766556088	3052.12	12070711.234375	1803	13742	2.029060755710687	4.570864086938546	258	6814	48834	3.2342274677755047	5467.5	5143.887902161166	1685.25	2111.356421237305	0.44784371544415774	0.5521562845558422	1.2692796002784945	3.2616619568333536	0.627656960314535	-0.155703	0.14348568229408534
0	Train	274	60622	1730	158	8939	635	77	141	1056	0.0032373165717526405	0.7162503839882794	0.020439991493182732	0.0018667737895507928	0.10561449939743378	0.007502540230156667	0.000909756846806399	0.0016659183818143151	0.012476665327630615	5289.88	212082508.234375	454.5	60622	3.7620321857205163	14.555757002940894	77	8939	84638	1.518094416224182	15656.5	25969.16869578231	1375.75	2879.525818168679	0.7399276920532148	0.26007230794678515	0.504643304425908	1.0237954583047804	0.8304524366517798	-0.0857816	0.5361898171472447
0	Train	114608	18262	37598	18953	1807	4660	2034	7327	3611	0.4635270897707602	0.07385986766537783	0.15206348179185608	0.0766545872227525	0.007308333198518111	0.01884716807144128	0.008226424862084027	0.02963373400417388	0.014604533027033148	15453.2	7.48211e+08	4660	114608	3.262028475506279	11.490666608715635	1807	28275.5	247252	2.685719317410186	42617	43638.48403645571	4799	5818.239166620774	0.6894504392279941	0.3105495607720059	0.45982236746315497	0.8337566531312183	0.8229876131773792	0.5269326046120111	0.2583233012230069
0	Train	180	10504	7896	81	4519	1070	65	272	2722	0.00499472778733559	0.2914701148787391	0.2191020589377879	0.0022476275043010157	0.12539541594983072	0.02969088184693934	0.0018036517009822964	0.007547588656418225	0.0755313835395971	2252.38	9.35392e+06	671	10504	1.6548367959450632	2.168689684001901	65	6207.5	36038	2.8308391239546298	4645	4647.825620653167	1091.12	1562.685384002487	0.5155669016038625	0.4844330983961374	0.8690826349963927	1.7571452355846606	0.6986236750097119	0.10148101290224065	0.1777371269816103
0	Train	3374	298226	124390	290	34044	8858	317	985	16827	0.006149841788302542	0.5435811254174018	0.22672756966418292	0.0005285874684670234	0.06205252336721154	0.016145613088554805	0.0005778007844967118	0.0017953746773793726	0.030670832178946908	34289.5	5540887986	6116	298226	3.1480100560675117	10.352538664002118	290	79217	548632	2.063614530285491	106498	121507.33828353742	7665.12	11465.8608097855	0.7764585368698873	0.22354146313011272	0.41581971157351383	0.8649586608145352	0.8588738292091358	0.26380604531388807	0.35703511741686383
0	Train	36738	33034	66998	7844	4228	13202	1011	5705	7539	0.1702188779954408	0.15305706395833718	0.31042311470244827	0.036343755212484015	0.01958967325833534	0.061169079081490815	0.004684285634857386	0.026433085605204146	0.03493059287951517	13489.2	2.94157e+08	7539	66998	2.2424895190045184	5.140460800178864	1011	34886	215828	3.1239104186745816	34192.5	23733.676385044102	4941.12	4312.555229718803	0.6336990566562263	0.3663009433437737	0.7030227773968161	1.6211427618288634	0.7709240691661878	0.28742883648221784	0.16353759527999542
0	Train	6744	56052	127220	1593	9828	16155	1364	1817	11796	0.02451276161121248	0.2037350702597393	0.4624130385792485	0.005790158547844229	0.035722334091784734	0.058719404482375094	0.004957800539397068	0.00660434280064844	0.0428755243128503	17195.1	978144823.609375	8286	127220	3.0755817112466435	9.954612495695706	1364	36103.5	275122	2.5843537378013273	47504	50856.947843927876	5319.12	5895.698992432958	0.6906608704502003	0.30933912954979975	0.6288701012641664	1.5028096626224003	0.8018618406864348	0.17030052552697394	0.26926284711735815
1	Train	50290	0	302	8917	26	145	0	281	0	0.7253714120871195	0	0.004355978652819847	0.1286167604211741	0.00037501802971296697	0.0020914467041684695	0	0.0040530794749747585	0	4333.12	149249178.109375	85.5	50290	3.651262839846704	13.847130098664874	0	8917	69330	1.241463102739796	12648	21732.96855010838	1171.12	2929.191033267547	0.7297273907399394	0.2702726092600606	0.28749459108610986	0.3303043415548824	0.862341939516323	-0.0230918	0.5593090866278998
0	Train	1940	6504	15054	477	5240	4319	6	1243	2238	0.038382399493510605	0.12867996201329535	0.2978395061728395	0.009437321937321937	0.10367204811649255	0.08545030072807851	0.00011870845204178538	0.024592434314656537	0.044278252611585946	3159	1.36753e+07	2089	15054	2.176314215015481	5.94518807539579	6	5872	50544	3.1573655408207726	5874.5	5801.929226559042	1690.38	1937.5783169655363	0.4649018676796455	0.5350981323203545	1.1334283000949668	2.671889838556505	0.6469709559987338	-0.0131355	0.148148264796081
0	Train	178	15228	14714	224	6324	6018	0	170	3122	0.0028785820557603987	0.24626431205123228	0.2379520020699916	0.003622485283653535	0.10227052202600427	0.0973219483795847	0	0.0027492075813442007	0.050488388640921145	3864.75	2.38447e+07	1673	15228	1.4092119269637022	1.2539788212531686	0	10519	61836	2.8826153809042925	7530	7443.4848021608805	1982.25	2612.487787052793	0.48709489617698426	0.5129051038230157	1.1122323565560515	2.700174655540462	0.6598798973629169	-0.115882	0.16227671139660027
0	Train	0	13338	24078	0	5791	3475	0	0	3543	0	0.21160008884094297	0.3819843259193451	0	0.0918710537170416	0.055128978011866614	0	0	0.05620776089094774	3939.62	39103144.734375	1737.5	24078	2.4099500919829846	6.269150252355753	0	9564.5	63034	2.565179146692008	9354	10095.333872636407	1601.12	2169.5432951142043	0.5935844147602881	0.4064155852397119	0.8106736047212616	1.8397055557318274	0.7386040338018636	0.1168783109886404	0.21996423706972415
0	Train	22926	4152	37202	4873	1424	12423	0	3115	1600	0.20626180836707153	0.03735492577597841	0.3347008547008547	0.04384165542060279	0.012811515969410707	0.11176788124156545	0	0.02802519118308592	0.014394961763382817	6946.88	96213771.609375	3115	37202	2.220653672165016	4.955397618611012	0	17674.5	111150	2.9039808302774146	16070	14948.66034131487	2929.38	3932.5271117151883	0.5783175888439046	0.4216824111560954	0.9504273504273505	2.454988753936122	0.7196626180836707	0.13848261555626196	0.18710580867546558
1	Train	19340	8214	58810	1399	2939	9806	253	5736	3362	0.14502752073428618	0.06159545270483075	0.44100664397018463	0.010490873914543246	0.02203908394198899	0.0735336022916448	0.0018972059330803726	0.04301333293339532	0.02521109228069649	8334.62	193169282.984375	3362	58810	3.2726260229357473	11.608116545864426	253	14573	133354	2.7993936907486243	21591	22557.905332720944	2936.88	3201.9413813146234	0.6476296174093016	0.3523703825906984	0.7766096255080461	1.9192225205093212	0.765363868600367	0.18571905566556968	0.23629847298380421
0	Train	138852	0	39452	15061	0	10721	0	7001	0	0.5693689260671669	0	0.16177471603723295	0.06175831385574281	0	0.04396194693894288	0	0.028707918153114364	0	15241.9	1118804829.859375	3500.5	138852	3.4619680058711295	12.678789653993821	0	27256.5	243870	2.0744103944951755	44576	56763.234368735546	4097.88	5661.789987219148	0.7311436421043999	0.26885635789560014	0.5021199819576003	1.1444950178373723	0.8340215415316903	0.3722650767847705	0.36349380606711196
0	Train	82406	0	41480	8377	0	11967	0	7081	0	0.46104869752036526	0	0.2320741204905559	0.04686800644526005	0	0.06695349565840122	0	0.039617088890878165	0	11171	4.40108e+08	3540.5	82406	2.83136983712073	8.370731218681637	0	26723.5	178736	2.309305599324809	30971.5	34184.80651912484	3428.12	4603.089327764018	0.6931228180109211	0.3068771819890789	0.6539253424044401	1.6158356458687675	0.7998789648793004	0.29801472998693573	0.2829220875691308
0	Train	240222	0	3296	26509	0	549	0	1563	0	0.7987165846522144	0	0.010958904109589041	0.08814004521877909	0	0.001825375714855699	0	0.005196834685463492	0	18797.5	3342179981	274.5	240222	3.857844581242521	15.147482280160137	0	26509	300760	1.0601186064173524	60879.5	103552.18348615349	3577.62	8682.42654644282	0.8096754887618034	0.19032451123819658	0.20801968346854632	0.2507115307886687	0.9021927782949861	0.21146770752460253	0.6536662934946148
0	Train	1206	12336	39252	149	3312	8211	98	1173	3000	0.014241851676901276	0.1456778460085026	0.4635333018422296	0.001759565422768068	0.03911195087387813	0.09696504487482287	0.0011572980632971186	0.013852149267831838	0.03542749173358526	5292.5	8.89861e+07	2103	39252	3.1814450892854476	11.078569847254826	98	10273.5	84680	2.5923006683348806	13198.5	15792.001353533376	1992.88	2669.8593800751005	0.6234529995276334	0.37654700047236656	0.870335380255078	2.245772319319792	0.7455892772791687	-0.0205559	0.2610547655694092
0	Train	0	9922	30	0	3030	0	0	0	126	0	0.6100590260698475	0.0018445646827348746	0	0.18630103295622233	0	0	0	0.007747171667486473	1016.5	6.26926e+06	0	9922	3.1269765044282654	10.406735764306813	0	3030	16264	1.4636571721522043	2488	4292.039375401861	394.5	996.978811209145	0.6119035907525824	0.3880964092474176	0.7606984751598623	1.5059026069847514	0.7438514510575504	-0.208552	0.4417116048069616
1	Train	25862	1122	7044	5397	98	3159	588	3903	298	0.4245657812653906	0.018419410972846963	0.11563844108086811	0.08860032176511147	0.0016088255573431394	0.05185999934333651	0.009652953344058838	0.06407394030928851	0.004892143021308731	3807.12	37336347.109375	2140.5	25862	3.164765503240372	11.234613951183313	98	6220.5	60914	2.7953786540974597	8507	10371.157939208138	1680.38	2006.089787216664	0.5586236333191056	0.44137636668089436	0.7801818957875037	1.6652329513740682	0.7314875616990072	0.1580880811158112	0.22349692091130732
0	Train	15148	0	41406	1921	0	8397	0	4953	0	0.17392302746394783	0	0.4754064480573161	0.02205612198034353	0	0.09641085698539542	0	0.0568682832736291	0	5443.5	1.04205e+08	960.5	41406	2.997135302402553	9.911895966247759	0	11772.5	87096	2.312775386237338	14138.5	16913.97359433909	1908.88	2949.1869403913684	0.6493294755212639	0.3506705244787361	0.850050518967576	2.2344539358868376	0.7575032148433912	0.1638189641839152	0.2822915653446185
0	Train	0	104096	9310	0	16292	526	0	0	4932	0	0.6634290594368603	0.05933488840452245	0	0.10383286808662512	0.003352325596216843	0	0	0.03143283239646667	9806.62	622749758.859375	263	104096	3.691278054301145	14.159626793568826	0	16292	156906	1.6820265396704313	28351.5	43895.96538122837	2718.75	5372.3569257356685	0.7227639478413828	0.27723605215861724	0.49831109071673485	0.9538704702178374	0.825094855093708	0.061891029975547546	0.467219796956178
1	Train	110472	0	1736	14353	0	681	0	1015	0	0.7655398943910856	0	0.012029991822931825	0.09946225382173991	0	0.004719138497359777	0	0.007033664573891592	0	9019.12	707535488.609375	340.5	110472	3.8074205962876353	14.835837382121316	0	14353	144306	1.2076906493270507	28052	47590.486612347224	2006.12	4681.162981500965	0.7775698862140175	0.22243011378598257	0.25537399692320484	0.3401383171870886	0.884080819000365	0.13277463131836195	0.6061250158891655
0	Train	582	14608	18774	82	4966	4806	20	512	3364	0.009468957438500585	0.2376675777691006	0.3054470909800859	0.0013341142782767148	0.08079526226734349	0.07819211245607184	0.00032539372640895484	0.008330079396069244	0.0547312247819862	3841.5	2.80482e+07	1973	18774	1.9550286033644797	3.4779554927763847	20	9787	61464	2.8473749594991693	8491	8333.773755028391	1718.75	2112.8104357703273	0.5525836261876871	0.4474163738123129	0.9384355069634257	2.2332422230899387	0.70748730964467	-0.018739	0.18129079163791567
0	Train	966944	0	320848	54902	0	31524	0	40098	0	0.6275434178759638	0	0.2082292775369279	0.03563121414293502	0	0.020458970431712572	0	0.02602346771890657	0	96302.5	56298067357	15762	966944	3.4331620096477176	12.257348838125491	0	187875	1540840	1.7396189194085485	321948	394753.74584163225	15815.5	21256.767928121153	0.8357726954128917	0.16422730458710832	0.29811012175177176	0.6477116378079488	0.898982373250954	0.6275061782838157	0.4419009208720822
0	Train	76590	12400	36424	9688	3542	8316	367	8957	2021	0.4005836942195443	0.06485491328270467	0.19050607753300278	0.05067051611958409	0.018525492165108057	0.04349463377894935	0.0019194962237703717	0.04684721437686981	0.010570304818092428	11949.8	3.4886e+08	8316	76590	2.9360223637544274	9.173496935526959	367	24412	191196	2.870221535031365	31353.5	29216.125799804464	4111.38	3949.3465895480736	0.6559446850352518	0.3440553149647482	0.6487792631645013	1.432205694679805	0.784434123447492	0.32049503816572994	0.21519113250033958
1	Train	243850	0	42752	25231	0	8215	0	12369	0	0.6447101250026439	0	0.1130311554812919	0.06670773493517207	0	0.02171947376213541	0	0.03270215106072463	0	23639.5	3378969008	4107.5	243850	3.7217214224719433	14.34818780351572	0	33991.5	378232	1.847637964668614	71650.5	100939.80805782226	5726.88	8621.955758954868	0.7577412804839357	0.2422587195160642	0.39454091668605507	0.7859832060745786	0.8571101863406587	0.4365604766874712	0.4404093636397282
0	Train	0	27376	378	0	6432	20	0	0	486	0	0.6576026903675234	0.009079990391544559	0	0.15450396348786932	0.00048042277203939464	0	0	0.011674273360557291	2601.88	45280415.234375	10	27376	3.4302464803536483	12.420516030592278	0	6432	41630	1.4523074643554377	6938.5	11800.605185752127	867.25	2109.213108602353	0.666682680759068	0.333317319240932	0.6442469373048283	1.268027864520778	0.7815998078308911	-0.136623	0.48053973300011094
1	Train	204446	0	23104	20612	0	4692	0	6342	0	0.7029452417463777	0	0.0794383204626567	0.07087009441552458	0	0.01613247055102083	0	0.021805653928937362	0	18177.6	2376207854.109375	2346	204446	3.8252550150663884	14.97606193312388	0	21858	290842	1.62178775299288	56887.5	85713.49238451319	3955.75	6725.945170568966	0.7823835622090345	0.21761643779096554	0.3257576278529236	0.606569890180923	0.8758569945193608	0.43277105199925514	0.5119590865154282
0	Train	2312	424	3632	526	427	2275	134	1292	367	0.1408897014015844	0.02583790371724558	0.22132845825716027	0.032053625837903714	0.026020719073735526	0.13863497867154173	0.008165752589884216	0.07873248019500305	0.022364411943936624	1025.62	1.04994e+06	476.5	3632	1.27336918974372	0.8212816877053593	134	2293.5	16410	3.3346368552067984	1592	1464.4698699529465	627.625	733.5899633821335	0.38805606337599025	0.6119439366240097	1.375990249847654	3.4586227909811087	0.5897928092626448	-0.175764	0.12488343153670733
0	Train	29170	0	0	6502	0	0	0	0	0	0.6916583677147058	0	0	0.15417081614264713	0	0	0	0	0	2635.88	51517219.734375	0	29170	3.4712512048086315	12.682128168439004	0	6502	42174	1.1995915059535995	7292.5	12630.980514196037	812.75	2150.334378067746	0.6916583677147058	0.30834163228529426	0.30834163228529426	0.30834163228529426	0.845829183857353	-0.182272	0.5259285787299509
1	Train	613500	0	88664	47688	0	10950	0	13746	0	0.7243792890102156	0	0.10468845196544704	0.056306763707121704	0	0.012929019094803361	0	0.01623034671024356	0	52933.2	21536168270.4375	5475	613500	3.823822769480467	14.948673556290306	0	68176	846932	1.5004218493905521	175541	255433.44738502827	9048	15524.456222360897	0.8290677409756627	0.17093225902433726	0.25510902882403785	0.47517864480265243	0.9026592453703485	0.5796670245451317	0.5428870969783834
0	Train	16846	96640	123956	0	11166	14972	1106	5188	9830	0.0523222949007038	0.30015591708441264	0.3849971736146053	0	0.03468068056875571	0.04650180453836741	0.0034351453259039775	0.016113502667983576	0.03053117409912848	20122.9	1216031332.484375	9830	123956	2.4768689850148236	5.25729221449276	0	56743	321966	2.5776127652243863	59360.5	52185.94497323968	5282.75	5594.062024817029	0.7374753855997217	0.2625246144002783	0.5501201990272264	1.3113185864345924	0.8285553961184309	0.1957602738095333	0.2501915512227937
0	Train	0	852930	62274	0	59070	6234	0	0	14068	0	0.7942004640820598	0.057986047741603874	0	0.05500266307121015	0.005804750323106892	0	0	0.0130993306938511	67121.8	41670902460.4375	3117	852930	3.919322403548771	15.530257316374488	0	60672	1073948	1.2126264110833287	228801	361236.780232855	9921.5	19165.551720469724	0.8521865118236637	0.14781348817633627	0.2810378156111841	0.5707054717733073	0.9048566597265416	0.10300138630909764	0.6405779199525818
0	Train	178	9536	3682	72	3669	1147	120	228	1963	0.006404259912211269	0.3430956321508239	0.13247463481326904	0.0025904871555011873	0.13200690796574802	0.041267899546664745	0.0043174785925019785	0.00820320932575376	0.0706267539756782	1737.12	5.85292e+06	687.5	9536	2.2572036857952464	5.995326795411869	72	3675.5	27794	2.87947503206191	3349	3862.023433383076	899.875	1236.1182626977889	0.48197452687630427	0.5180254731236957	0.9635173058933584	2.0195725696193425	0.6736166079009859	-0.048598	0.18372444731321305
0	Train	5560	1038	12028	1001	790	4517	165	2374	1075	0.14452820379516507	0.026982063945931896	0.312659214972706	0.026020275539381337	0.020535482193917338	0.11741616844294256	0.00428905640759033	0.061710423706784506	0.027943852352482455	2404.38	8.86648e+06	1056.5	12028	2.3157375416870796	6.128246361695617	165	5038.5	38470	3.1501359228448864	4656.5	4741.620477220841	1240.25	1437.9827667604366	0.48416948271380295	0.515830517286197	1.1499870028593708	2.8879646477774887	0.6559613551685296	-0.0239835	0.15835771550066627
0	Train	0	3388	612	0	1972	16	0	0	698	0	0.3615023474178404	0.06530089628681178	0	0.2104139991463935	0.0017072129748186087	0	0	0.0744771660264618	585.75	944745	8	3388	1.9098559340167123	3.178821954406045	0	1972	9372	2.3235792276781906	1000	1401.1680841355187	335.75	659.0162649737865	0.42680324370465217	0.5731967562953478	1.0008536064874092	1.8629961587708066	0.6424100156494523	-0.0236034	0.23459578198897593
0	Train	0	114982	11156	0	17127	157	0	0	4677	0	0.6761260731506528	0.06560037633776314	0	0.10071151358344115	0.0009232035752087498	0	0	0.027502058097142186	10628.8	7.60516e+08	78.5	114982	3.70842257343842	14.265007760572608	0	17127	170060	1.6104094833304068	31534.5	48393.227571117844	2745.12	5645.212760328436	0.7417264494884158	0.2582735505115841	0.46338939197930146	0.8773138892155711	0.8368311184287899	0.10227232131304716	0.483249925115153
1	Train	5200	0	2856	1202	0	1986	0	1450	0	0.3000230786983614	0	0.16478190630048464	0.06935148857604431	0	0.11458573736441265	0	0.08366028156012001	0	1083.25	1.9628e+06	601	5200	1.678647935604777	3.3255965271290764	0	2421	17332	2.7989201864817557	2014	2177.8402145244722	579.75	774.8080004104243	0.46480498499884604	0.535195015001154	1.1608585275790446	2.8705285021924762	0.6472228632971767	-0.0693719	0.16704405016722068
0	Train	0	53002	5642	0	10060	194	0	0	3160	0	0.6201095095469862	0.06600992137776114	0	0.11769936353425683	0.0022697491576188695	0	0	0.036971171845750654	5342	162931651	97	53002	3.5567400377547043	13.340535282908188	0	10060	85472	1.8046258157438027	14661	22255.698618556104	1676.75	3330.4450059263854	0.6861194309247473	0.3138805690752527	0.5583582927742419	1.0563927368026955	0.8026917197054786	0.068414727031957	0.4193434325214133
0	Train	1328	9844	10520	316	3501	2889	120	1018	2291	0.03164768123540346	0.23459320337448167	0.2507030170153949	0.007530622944568896	0.08343262952194842	0.0688480053381631	0.0028597302321147705	0.024260044802440303	0.05459701634812449	2622.62	9.58081e+06	1809.5	10520	1.833259219847411	2.7868890149171017	120	6672.5	41962	3.1512044427950867	5423	4788.0738298401375	1266.88	1330.5452301124528	0.51694390162528	0.48305609837471997	0.9738334683761498	2.2307802297316615	0.6881503900354289	-0.0105045	0.14955819716741592
1	Train	658896	0	5008	60576	0	452	0	1560	0	0.8350179956404927	0	0.006346631520251432	0.07676788158361636	0	0.0005728189790642267	0	0.001976985856947331	0	49317.5	25162359084	226	658896	3.8989141044969364	15.398286587160463	0	60576	789080	0.8799864122113725	165976	284594.8385758252	7823.5	19945.02588993055	0.8413646271607441	0.15863537283925586	0.1648806204694074	0.17966239164596748	0.9197369088051907	0.1787275243061417	0.7090904212501147
0	Train	2176	58	1314	553	268	1395	100	1045	198	0.2040127507969248	0.005437839864991562	0.12319519969998124	0.05184699043690231	0.025126570410650667	0.1307894243390212	0.009375585974123383	0.09797487342958935	0.0185636602287643	666.625	392780	410.5	2176	0.9468650534854842	0.07032552142309623	79	1395	10666	3.3549658662365673	887	910.7496911885285	444.875	484.9712459259827	0.3326457903618976	0.6673542096381024	1.4367147946746672	3.4985936621038816	0.5598943683980249	-0.251153	0.11774166060702251
0	Train	0	28904	5256	0	6803	57	0	0	2435	0	0.5479431279620853	0.09963981042654028	0	0.12896682464454975	0.001080568720379147	0	0	0.046161137440758296	3296.88	49598947.609375	28.5	28904	3.2726136949981206	11.649506313484995	0	6803	52750	2.0001974271078615	8540	11951.363436863596	1161.88	2275.2377588671916	0.6475829383886256	0.3524170616113744	0.6146729857819905	1.143507109004739	0.7802622432859398	0.12609828979191973	0.3476986834976753
1	Validation	288390	306150	588768	14370	26705	35291	2646	18242	31671	0.20010991161274475	0.2124333348598835	0.40853813391730814	0.009971148201654503	0.018530237489574355	0.024487946498579615	0.0018360235310770922	0.012657876513192863	0.021976077570953358	90072.4	25046982129.234375	26705	588768	2.390267117908368	5.49713484114242	2646	297270	1441158	2.5098401845242995	295827	208260.60399653122	16115.6	13370.797348489543	0.8210813803899364	0.17891861961006358	0.33924663360991647	0.7578544476039407	0.8879006789447559	0.5720242543977221	0.25545329300445063
0	Validation	3820	710	9084	661	792	3451	247	2110	773	0.12869752712081395	0.023920221009365944	0.30604406711138066	0.022269388855198437	0.026682838083687082	0.11626575028636885	0.00832154167508928	0.07108685398558048	0.0260427194932956	1855.12	4.92001e+06	782.5	9084	2.3382201475817084	6.40210865844123	247	3635.5	29682	3.2090376270844843	3403.5	3580.5134757461815	1004.25	1118.9324990811556	0.4586618152415605	0.5413381847584394	1.20194057004245	2.9882083417559464	0.6386081351211734	-0.0604192	0.1518510741179459
0	Validation	20976	56	3562	4595	79	1932	47	2202	52	0.4946236559139785	0.0013205055649877383	0.0839935861158272	0.10835219769854744	0.0018628560648934164	0.045557441992076966	0.0011082814563289946	0.05192416525183927	0.0012261837389171855	2650.5	2.49809e+07	1005.5	20976	3.3391303686079237	12.172098735256682	47	4595	42408	2.438379612503018	6148.5	8681.407532767944	1113.38	1572.8070397779252	0.5799377475947934	0.42006225240520656	0.7098660630069797	1.4717034521788341	0.7492611456957805	0.1300005664202414	0.2847452277355207
0	Validation	0	60922	27714	0	11536	3716	0	0	7596	0	0.4535181490635143	0.2063097400470476	0	0.08587678289610814	0.027662805586159665	0	0	0.05654646696245124	8395.75	2.35057e+08	1858	60922	2.8258998799142514	8.641234782690589	0	19625	134332	2.3504953731969396	22159	25077.23447671214	2856	4173.327209793165	0.6598278891105619	0.3401721108894381	0.622576899026293	1.2980376976446415	0.7874569474634984	0.12372046750634928	0.27091753152711345
1	Validation	652850	0	66348	55339	0	7415	0	13701	0	0.7485884775738785	0	0.0760777334917235	0.0634542969448738	0	0.008502387319001775	0	0.01571021020332344	0	54506.8	24355600998.0625	3707.5	652850	3.867903975637052	15.22528143523957	0	60843.5	872108	1.4055540277298078	179800	274455.7062637795	9556.88	17938.90210156059	0.824666211065602	0.17533378893439802	0.24076375861705201	0.4056332472583671	0.902845175138859	0.555785750743898	0.5748636284806612
1	Validation	163364	55284	488826	14001	5580	40901	2749	19384	7393	0.18407418675140003	0.06229253287360984	0.5507960653077781	0.01577595240509752	0.006287394787546902	0.04608615308341502	0.0030974996901373536	0.021841372860539273	0.008330234706869936	55468.1	14008974211.734375	14001	488826	3.397894306809122	12.114319952833906	2749	109324	887490	2.2705636231215403	176868	189449.9341904082	11251	12871.135827890248	0.797162784932788	0.20283721506721203	0.4434393626970445	1.1089882702903693	0.866162060041991	0.4737662110288929	0.34707672823165997
0	Validation	4008	29524	96770	713	4628	13937	76	1911	8438	0.021127206021886266	0.15562865034684883	0.5100997322200435	0.003758407658085057	0.024395386594134143	0.07346553650873974	0.0004006156830497396	0.010073375925105953	0.04447888333649609	11856.8	5.36556e+08	4318	96770	3.3765433858036173	12.170060653411486	76	21730.5	189708	2.4481929848351527	32575.5	38754.06668660723	3712.88	4753.166534992752	0.6868555885887786	0.31314441141122146	0.6759440824846606	1.695405570666498	0.795205438533606	0.07892314183762722	0.30104127251010143
1	Validation	85950	0	112048	5210	0	19178	0	13178	0	0.3146853146853147	0	0.41023688353531285	0.01907516567202431	0	0.07021564822611943	0	0.04824808699154249	0	17070.6	1026053495.859375	2605	112048	2.399546544765203	4.991759652455147	0	52564	273130	2.230325760972533	49499.5	50352.146932876654	4695.75	7001.775877411387	0.7249221982206275	0.27507780177937247	0.6524365686669352	1.6880166953465383	0.8112705793334065	0.3337769383087012	0.28256510209050695
1	Validation	63668	15992	138578	9889	2435	17688	967	14370	5072	0.19953616647862604	0.05011909239062304	0.434304876519995	0.030992227654506706	0.0076313150307133005	0.05543437382474615	0.0030305879403284444	0.04503572771718691	0.015895700137896453	19942.5	1153090975	9889	138578	3.0238064069263975	9.625846965187815	967	40678	319080	2.727201999858673	54559.5	53866.1865436008	6302.62	6441.655531334705	0.683960135389244	0.31603986461075595	0.643111445405541	1.5189921022940955	0.7967071998662822	0.3662668636660574	0.24371092984926
1	Validation	14650	49934	68044	9	10489	9868	1454	4427	7907	0.0729087868774137	0.24850698729943863	0.3386351873233268	4.479038101684118e-05	0.05220070072062746	0.049110164430465425	0.007236134888720787	0.022031890751283992	0.039350838077795915	12558.5	3.37364e+08	7907	68044	2.3777179196228224	5.173296231668382	9	32292	200936	2.8894575649008614	33157	27113.032825561953	4269.25	4269.33477692954	0.6600509615001792	0.33994903849982083	0.6848548791655054	1.5711072182187362	0.7807262013775531	0.1607154435520579	0.19619115948992272
1	Validation	290230	0	136720	24354	0	16456	0	26276	0	0.5172315467937454	0	0.24365467759239523	0.043402326053870635	0	0.029326955635316385	0	0.046827606117742664	0	35070.1	5397242717.234375	8228	290230	3.017683781726353	9.391864423598722	0	81498	561122	2.0934517274184037	106738	119743.72183438261	8385.75	11134.288277097014	0.7608862243861406	0.23911377561385938	0.4500768103906102	0.9893107024853776	0.8501704323361645	0.5200330194171358	0.336769388768186
0	Validation	22436	61046	203010	4039	8677	28742	814	4431	10869	0.05586152635719906	0.15199334720991145	0.5054576780965849	0.01005636944895378	0.021604139071198798	0.07156231015148044	0.0020267107530201477	0.011032377575715324	0.027061817167783764	25102.2	2342084805.9375	8677	203010	3.406018124941417	12.343805931845313	814	44894	401636	2.5217836288317415	71623	78936.10041672947	7196.5	8956.987733049544	0.7133125516636954	0.2866874483363045	0.6382097222360545	1.6275035106414764	0.8099962818738028	0.18485101090451383	0.2948043450410003
1	Validation	206540	0	26968	17821	0	5591	0	7923	0	0.6973509173537535	0	0.0910533530512057	0.06016989783170931	0	0.018877161706811446	0	0.026750805258999654	0	18511.1	2420418696.609375	2795.5	206540	3.827956500854052	14.99036882357802	0	22394.5	296178	1.6611268977397855	58377	86247.5334545864	3916.88	6009.2217973191	0.7884042704049592	0.21159572959504083	0.34060598694028593	0.6741351484580219	0.8758466192627405	0.4267692744296218	0.5039737538783658
1	Validation	8125464	0	0	403082	0	0	0	0	0	0.9097405310655572	0	0	0.045129734467221426	0	0	0	0	0	558227	3835140108880.9375	0	8125464	3.969336199061939	15.821245384342987	0	403082	8931628	0.5275947665887843	2031366	3518429.12076796	50385.2	133306.84124581717	0.9097405310655572	0.09025946893444285	0.09025946893444285	0.09025946893444285	0.9548702655327787	-0.0472627	0.831701219729606
0	Validation	32274	0	33844	5826	0	7896	0	8258	0	0.29319210014716834	0	0.3074547139301223	0.05292610694234997	0	0.07173095441414269	0	0.07501953160486201	0	6879.88	109916990.234375	2913	33844	2.0033146391638903	3.2667245733327057	0	20266	110078	2.5968957190004875	16529.5	16538.81745319175	2747.5	3607.173512599581	0.6006468140772907	0.39935318592270935	0.8363160667890042	1.9971656461781644	0.73945141929662	0.24760670699129633	0.2076388741854601
0	Validation	382484	0	25682	29008	0	3480	0	6614	0	0.7864054115179802	0	0.05280342126364702	0.059641836461952834	0	0.007155046569484138	0	0.01359870057774945	0	30398.1	8372717390.234375	1740	382484	3.913822241240162	15.497836277954804	0	29008	486370	1.252478054885931	102042	162252.6613733963	4887.75	9395.468718350352	0.8392088327816272	0.16079116721837283	0.2166087546518083	0.35686411579661576	0.9114939929134883	0.4967715509002199	0.628808208572648
0	Validation	79612	3380	108058	6325	895	18684	156	12993	1055	0.29348314938105036	0.012460094519770263	0.3983470099459571	0.023316596993357072	0.003299344554791238	0.06887704319745194	0.0005750812855278583	0.04789763553117604	0.00388917151430699	16954.1	909166029.234375	4852.5	108058	2.4382375595959993	5.281839737160026	156	49148	271266	2.4604507809579563	47762.5	47172.557390393835	5013.5	6696.757218982931	0.7042902538467777	0.2957097461532223	0.6736118791149646	1.7049243178282572	0.800640945296007	0.3260464812827056	0.26018442588393714
0	Validation	10104	26952	139538	847	5276	17409	646	3223	7036	0.04116218814672381	0.10979842586406374	0.5684569882836052	0.003450551599393811	0.021493636645102416	0.07092166799745792	0.0026317075952873694	0.013130021021069957	0.028663613994492153	15341.8	1082332518.0625	5276	139538	3.6793698939885053	14.101116084109982	646	22180.5	245468	2.3417433261607306	44148.5	55908.39461789258	4304.62	5519.2711914142255	0.7194176022943928	0.2805823977056072	0.6335163850277836	1.6230710316619683	0.81270674792641	0.13750157161715124	0.34990275122015846
0	Validation	9008	976406	272836	2321	64391	29004	258	1127	19589	0.006039031127022117	0.654589945227704	0.18291131178643497	0.0015560159020668665	0.04316821195604808	0.019444500311739506	0.00017296514551195673	0.0007555492984185087	0.013132613315634574	93226.9	56224066958.984375	14298.5	976406	3.565099299243321	13.191905520793288	258	168614	1491630	1.7186697525839125	314562	397520.76617800735	14586.2	21435.414736773815	0.843540288141161	0.156459711858839	0.3220852356147302	0.7311142843734704	0.8974066401632219	0.23063406464086478	0.46681515548064584
0	Validation	670	96440	16192	303	14983	2552	65	262	5356	0.004178516190191089	0.6014568677343711	0.1009828867933942	0.0018896871725789552	0.0934428478770643	0.015915781070698	0.0004053784363618221	0.0016339869281045752	0.03340318315621414	10021.5	5.29758e+08	1611	96440	3.6150160785216565	13.720046761454444	65	15587.5	160344	2.038645645542585	28325.5	39855.88903474617	2940.12	4882.362733285494	0.7066182707179564	0.2933817292820436	0.5471985231751733	1.1184952352442248	0.8136589665552395	0.06612753962932857	0.3921794785955245
0	Validation	0	77312	1312	0	12896	184	0	0	1234	0	0.7208443665386193	0.012232872114272927	0	0.12024018200126804	0.0017155857233431544	0	0	0.011505612948942676	6703.25	3.49729e+08	92	77312	3.691081415759997	14.105284607775772	0	12896	107252	1.3327881699432775	19656	33292.01609996006	1789.25	4216.813125750298	0.7330772386528922	0.26692276134710774	0.5142654682430164	1.0158132249282064	0.825600765797685	-0.0909737	0.5489522913934337
0	Validation	0	110544	27822	0	16175	981	0	0	8299	0	0.5840360109047106	0.14699169466810372	0	0.08545721591749614	0.0051829075001584984	0	0	0.04384602379593821	11829.8	7.13618e+08	490.5	110544	3.4475865073833996	12.662483024889085	0	21998.5	189276	1.9405723889905646	34591.5	45298.32262622977	3181.88	5595.441882405267	0.7310277055728143	0.2689722944271857	0.460618356262812	0.8646421099346984	0.8344366603971625	0.22573593894786395	0.38120916450536574
0	Validation	0	370394	123638	0	40873	10365	0	0	14067	0	0.5929700532464995	0.1979341766964117	0	0.06543428075601705	0.016593504759526256	0	0	0.022520099513001046	39040.1	8252737512.859375	5182.5	370394	3.360831494051434	11.883313593383882	0	82255.5	624642	1.8671783759130671	123508	151212.735925252	8163.12	13429.552137334103	0.7909042299429113	0.2090957700570887	0.40633835060722784	0.8671975307456111	0.86534393567302	0.22548283561589677	0.40091971111231717
0	Validation	23758	186	11944	4568	0	4146	159	4509	149	0.3774106433677522	0.00295472597299444	0.18973788721207308	0.07256552819698173	0	0.06586179507545671	0.0025258141382049244	0.07162827640984909	0.0023669579030976967	3934.38	36021024.734375	2166	23758	2.512385810671046	7.108418572320542	0	8256	62950	2.70629723048169	8972	9812.608725512293	1691.38	2107.976158398145	0.5701032565528197	0.4298967434471803	0.8366004765687054	1.9134551231135821	0.7282446386020651	0.19278888230217128	0.20794023825911737
0	Validation	0	5900	416	0	2789	473	0	0	333	0	0.436842884643862	0.03080112542573671	0	0.20650081445283577	0.03502147193839775	0	0	0.024655708573967126	844.125	2.48804e+06	166.5	5900	2.4441131708765447	5.9995665466328925	0	2789	13506	2.218614639255949	1579	2500.504549086044	449.375	901.223881382978	0.4676440100695987	0.5323559899304013	1.0854435065896637	2.33170442766178	0.6474776642479885	-0.291861	0.28073440285486423
0	Validation	364370	0	0	40008	0	0	0	0	0	0.819940322152363	0	0	0.09002983892381848	0	0	0	0	0	27774.1	7726521544.734375	0	364370	3.8553728806377934	15.13113050278228	0	40008	444386	0.8602672586101722	91092.5	157776.83818846795	5001	13231.402306634018	0.819940322152363	0.18005967784763696	0.18005967784763696	0.18005967784763696	0.9099701610761814	-0.0989371	0.6885128756846183
1	Validation	13588	0	3254	3122	0	2640	0	1750	0	0.42641059436389883	0	0.10211510701060691	0.09797276093642127	0	0.08284692148371305	0	0.054917466892612815	0	1991.62	10707194.109375	875	13588	2.9642383070555303	10.205011583957567	0	3188	31866	2.5724323424250337	4210.5	5574.697727231495	939	1261.2105296103423	0.5285257013745057	0.4714742986254943	0.9126969183455721	2.1265298437205797	0.7045335676478587	-0.0116958	0.23120989497503097
0	Validation	36860	0	0	7834	0	0	0	0	0	0.7017209869022236	0	0	0.14913950654888822	0	0	0	0	0	3283	8.18096e+07	0	36860	3.5127822812232967	12.95279791028803	0	7834	52528	1.177456005656153	9215	15960.848191747204	979.25	2590.8519713600003	0.7017209869022236	0.29827901309777644	0.29827901309777644	0.29827901309777644	0.8508604934511118	-0.175281	0.5368975282863224
0	Validation	0	30416	13206	0	10780	2874	0	0	5084	0	0.3750524057313374	0.16284002071567732	0	0.13292559619226121	0.035438605144393204	0	0	0.06268958543983821	5068.62	61819175.359375	1437	30416	2.2956951414808557	6.021260412271034	0	11993	81098	2.5734978803679915	10905.5	12488.112057072518	2342.25	3647.366370067586	0.5378924264470147	0.46210757355298526	0.8697131865150806	1.8266788330168438	0.7069183785872237	0.016524426221308702	0.21289136535208014
1	Validation	38318	0	742	7304	0	524	0	632	0	0.6844944623079672	0	0.013254733833511969	0.1304751697034655	0	0.009360485887817077	0	0.011289746337977849	0	3498.75	8.63128e+07	262	38318	3.6103949884521227	13.591650854012407	0	7304	55980	1.4959565986223242	9765	16487.865143795905	1057.5	2373.7092808513853	0.6977491961414791	0.3022508038585209	0.3622722400857448	0.5197570560914612	0.8404311063475052	0.03844071089829033	0.5031860508544305
0	Validation	1626	6966	28558	68	2617	5815	17	1175	2984	0.02601516751463953	0.11145243352212729	0.4569133787718793	0.0010879651851140764	0.041870660138875554	0.09303702281526992	0.0002719912962785191	0.018799398419250584	0.04774247224088829	3906.38	45279847.609375	2121.5	28558	3.3309261983752174	12.123574797162668	17	6390.5	62502	2.689402181327016	9287.5	11420.352128984465	1584.5	1964.293320764493	0.5943809798086461	0.4056190201913539	0.8991072285686857	2.2582317365844293	0.7304486256439794	-0.0102583	0.24795438653735635
0	Validation	11860	30664	47086	708	6633	9973	698	4492	5139	0.0818518109540636	0.21162765017667845	0.3249641121908127	0.004886263250883392	0.04577766121908127	0.06882867712014135	0.004817248233215548	0.03100154593639576	0.0354668175795053	9056	1.47995e+08	5139	47086	2.370199984243408	5.636384103290397	698	21262	144896	3.0371154768751305	22402.5	17962.070224503634	3455.38	3455.364305594274	0.6184435733215548	0.38155642667844525	0.8104295494699647	1.9434905035335688	0.7492143790488811	0.07544669533920509	0.1752857625068442
1	Validation	120510	0	0	17784	0	0	0	0	0	0.7721139430284858	0	0	0.11394302848575712	0	0	0	0	0	9754.88	852042501.984375	0	120510	3.747281141000138	14.456618843752256	0	17784	156078	1.0021940415916952	30127.5	52182.36070503135	2223	5881.505164496585	0.7721139430284858	0.22788605697151423	0.22788605697151423	0.22788605697151423	0.8860569715142429	-0.128596	0.6221259685000079
0	Validation	5546	1176	25992	0	634	6268	37	2425	857	0.10433441191963277	0.02212356083979231	0.48897584468357286	0	0.011927157799683948	0.11791707427195425	0.000696064414177139	0.04562043795620438	0.016122356836481302	3322.25	3.89838e+07	857	25992	3.253807559270245	11.565729487852145	0	6268	53156	2.4593333505906507	8178.5	10490.158566485065	1277.62	2038.6152737520142	0.615433817442998	0.38456618255700203	0.9713296711565956	2.6165249454436	0.7295758396668923	-0.0285514	0.2832491636448283
0	Validation	44294	106996	280610	2678	16448	33662	818	11490	13096	0.07529356569276063	0.18187814048996742	0.47699750460661855	0.004552223075929313	0.027959284971204385	0.0572206621291757	0.0013904848678529418	0.019531382801504037	0.0222613567596603	36767.8	4622016353.4375	13096	280610	3.201919047831204	10.922284567694657	818	75645	588284	2.561905918535989	107975	106674.35499219107	9774	10901.745640033985	0.7341692107893466	0.26583078921065334	0.589694773272773	1.4663053899137153	0.8226440517391826	0.22681330637736802	0.27618664820900507
0	Validation	346	14324	7820	107	5095	1688	187	218	2156	0.00835910320834944	0.34605720912253574	0.18892539621182838	0.0025850405875531505	0.12309141863161964	0.040780827212988015	0.004517781213761113	0.005266718206416699	0.0520873598763046	2587	1.41543e+07	1017	14324	2.177712204497137	5.069035568150418	107	6457.5	41392	2.80082355559504	5622.5	5916.060069843781	1181.38	1672.7773265964004	0.5433417085427136	0.4566582914572864	0.8764978739853111	1.8793003478933128	0.7084943950521839	0.03047368449401702	0.1946832666667314
0	Validation	101968	0	9752	13966	0	3066	0	3068	0	0.6711953659820958	0	0.06419167983149025	0.09192996313849394	0	0.02018167456556082	0	0.020194839389152185	0	9495	592363650	1533	101968	3.7562332303283426	14.558033999426854	0	13966	151920	1.7281175850126407	27930	42930.859902871736	2512.5	4518.861665286956	0.735387045813586	0.2646129541864139	0.38572933122696157	0.7086887835703002	0.8508710724942952	0.3198380398714476	0.47315629037316553
1	Validation	1588	50224	189124	198	8249	20011	0	788	8555	0.005016775237096336	0.15866657399743475	0.5974764483253195	0.0006255173154565961	0.026060062298997277	0.06321831817980779	0	0.0024894325483828168	0.027026770877430197	19783.6	2069703674.734375	4918.5	189124	3.5405758272778223	13.143373480162978	0	35117.5	316538	2.01957365905237	60234	77104.34532502043	4725.12	6742.772472015869	0.7611597975598506	0.23884020244014936	0.5488124648541407	1.4216302624013546	0.8394542414075614	0.11774693273545542	0.39300379102309524
0	Validation	776446	0	6410	63553	0	887	0	1517	0	0.8487882199897242	0	0.007007225860052254	0.06947429408485194	0	0.0009696426424128469	0	0.0016583403478469998	0	57173.1	34918335199.609375	443.5	776446	3.919532115356717	15.523437537888288	0	63553	914770	0.8355419765191059	195714	335295.98858023935	8244.62	20911.3639436641	0.8557954458497764	0.14420455415022354	0.15139980541556897	0.16966887851591114	0.9268601214877327	0.20242930166168968	0.7301512792838818
0	Validation	0	52258	0	0	8790	0	0	0	0	0	0.7482745783098027	0	0	0.12586271084509865	0	0	0	0	4364.88	161287038.984375	0	52258	3.6785295639232936	14.020654332483701	0	8790	69838	1.0657268385062777	13064.5	22628.377775483597	1098.75	2907.019253032219	0.7482745783098027	0.2517254216901973	0.5034508433803946	1.0069016867607892	0.8321830522065351	-0.143985	0.5915976885072669
0	Validation	0	100214	3614	0	13351	179	0	0	2265	0	0.7400345596597203	0.026687737228433442	0	0.09859102925755808	0.0013218331388737095	0	0	0.016725989159491354	8463.62	579787659.734375	89.5	100214	3.7948586272468448	14.766016594658847	0	13351	135418	1.3427071740823018	25957	42897.67882997867	1974.38	4362.141301514085	0.7667222968881537	0.23327770311184629	0.4357470941824573	0.845973208879174	0.849836555455454	-0.00631059	0.5683667788216804
0	Validation	0	49298	14472	0	12064	844	0	0	5120	0	0.49383928034780517	0.1449722517179893	0	0.12085027948630617	0.008454711197483622	0	0	0.05128924328331296	6239.12	147614897.484375	422	49298	3.0281964857259087	10.189088977551041	0	13268	99826	2.19946930985405	15942.5	20143.723358654428	2253.5	4059.5679265163185	0.6388115320657944	0.3611884679342055	0.6367078716967522	1.2215655240117806	0.77489498393872	0.15054813087478153	0.2995079059224742
0	Validation	5120	7614	14930	662	3057	3163	66	2290	2497	0.10012907263269058	0.14890288262213008	0.2919779403136856	0.012946376188054914	0.05978409668713576	0.06185708139398443	0.001290726326905777	0.044784292251730744	0.04883247936793523	3195.88	12888592.359375	2497	14930	2.3621350139209696	6.693914315592308	66	6367	51134	3.2566975840135477	6916	5379.778619980566	1466.88	1325.601225623679	0.5410098955685063	0.45899010443149374	0.9155552078851644	2.0761137403684433	0.7047202774409721	0.0930727210338606	0.14136892774896598
0	Validation	0	8602	0	0	3202	0	0	0	0	0	0.5732373717179795	0	0	0.21338131414101028	0	0	0	0	937.875	5.02664e+06	0	8602	2.8393057971355438	8.465797450020464	0	3202	15006	1.411230403549553	2150.5	3724.7752616768707	400.25	1058.9619622536025	0.5732373717179795	0.42676262828202055	0.8535252565640411	1.7070505131280822	0.7154915811453197	-0.271264	0.41966425478322605
0	Validation	322380	0	3786	35343	0	1143	0	1103	0	0.8032510763833519	0	0.009433304098229947	0.08806161298038591	0	0.002847930952001276	0	0.0027482658268218785	0	25084	6023699170	551.5	322380	3.8592088603693226	15.155500131275122	0	35343	401344	1.0296529379613841	81541.5	139056.76296660295	4698.62	11592.206928983584	0.8126843804815819	0.1873156195184181	0.204203874980067	0.24937210971136983	0.9040021361558498	0.1536653055587177	0.6608423016501621
0	Validation	0	281162	52424	0	33276	2690	0	0	12564	0	0.6528842715362502	0.12173339587503425	0	0.0772699618712353	0.006246429782234132	0	0	0.02917477464088834	26915.4	4547132011.359375	1345	281162	3.667880253809393	14.010862766619727	0	42850	430646	1.7313172697887458	83396.5	116168.45653080702	6066.25	11056.600175347754	0.7746176674112845	0.22538233258871557	0.4049079754601227	0.7889449803318735	0.8584289648574468	0.19679424348808233	0.45479855642659417
1	Validation	3082	3434	12836	65	1827	3898	341	1816	1704	0.07973301598799606	0.08883944740518446	0.33207430020179024	0.0016815853469239923	0.0472654835204636	0.10084337972784188	0.008821855435401251	0.04698090753867646	0.04408340663320743	2415.88	8.89871e+06	1816	12836	2.8131525336293577	9.487883024234272	65	3898	38654	3.1761324490631755	4838	4807.000104014977	1206.38	1285.0868586889371	0.5006467635949707	0.4993532364050292	1.091219537434677	2.6783256584053396	0.6684862282471844	-0.0689698	0.15779237899532012
1	Validation	20468	164	29170	1528	104	8652	31	4623	169	0.2557988402319536	0.002049590081983603	0.36455208958208357	0.01909618076384723	0.001299740051989602	0.10812837432513497	0.0003874225154969006	0.057775944811037795	0.0021120775844831034	5001	6.66815e+07	848.5	29170	2.144928289392465	4.2423554291324175	31	14560	80016	2.510817832849536	12450.5	12745.53862141573	1888.38	2959.659479462967	0.6224005198960207	0.3775994801039792	0.9282643471305738	2.4621075784843036	0.7374441778311005	0.10560750881215396	0.22913701259198269
0	Validation	6794	3830	22076	875	1916	5893	348	2721	2304	0.11171769658302365	0.06297891932778636	0.36300851777551224	0.014388134311178347	0.0315059032459631	0.09690202913802742	0.005722366560331503	0.04474298681224718	0.03788601308909133	3800.88	26314105.109375	2304	22076	3.042749487764397	10.498190443266257	348	6343.5	60814	3.122330782257462	8175	8379.358746348076	1757.12	1847.213606861697	0.5377051336863222	0.4622948663136778	1.002400762982208	2.470220672871378	0.6949852555880773	0.03795217931439598	0.176341719857259
1	Validation	114046	15810	199698	4205	2793	24522	81	15802	3962	0.26382193187811714	0.03657317874360374	0.461960192836191	0.009727401430541033	0.006461030248632843	0.05672659640421575	0.000187376817092467	0.036554672391298317	0.009165270979263632	27017.8	2702552094.5625	4205	199698	2.7903611810319253	7.680433535919382	81	69284	432284	2.3678684815443307	82388.5	80598.19739144294	6420.62	8384.682193403338	0.7623553034579119	0.23764469654208809	0.5505824874388134	1.403364454849127	0.8384757859802043	0.3922895694499823	0.2938959396403672
0	Validation	0	90710	13034	0	21814	1366	0	0	5880	0	0.5604087381999704	0.08052439084663668	0	0.1347674591014679	0.008439183512084218	0	0	0.036326792863144365	10116.5	4.8658e+08	683	90710	3.330882000479264	11.944836055203368	0	21814	161864	2.003960206482283	25936	37773.948933094085	3632.5	7130.3094427941905	0.640933129046607	0.35906687095339296	0.6623585232046657	1.3026985617555478	0.7713244864001054	0.03095568807675362	0.3596483788335814
0	Validation	172	44310	6158	108	9074	800	34	154	2690	0.002252488213724463	0.5802776322682033	0.08064431639601886	0.0014143530644316396	0.11883184913567313	0.010476689366160294	0.00044525929806181247	0.0020167627029858567	0.03522786799371399	4772.5	1.13587e+08	486	44310	3.485205482948376	12.910892695612457	34	9074	76360	2.049407273887421	12660	18440.609046341175	1607.5	2949.102872061265	0.6631744368779465	0.3368255631220534	0.6204295442640125	1.2295442640125716	0.7860660031430068	0.03641776429946376	0.37418678609031525
0	Validation	220732	3870	243782	8823	918	30471	0	21527	958	0.37174162734220534	0.0065175873811424475	0.4105608493409995	0.014859088750341037	0.001546032355526813	0.05131715893818902	0	0.03625429032399314	0.0016133975997763474	37111.1	5567155340.109375	6346.5	243782	2.428491479836234	4.70066143374745	0	125602	593778	2.131330837976432	117096	115457.0952605339	7837.12	11068.735027516694	0.7888200640643472	0.2111799359356527	0.4920492170474487	1.2590564150237966	0.8561513450032391	0.4710119344841206	0.31514174776537185
0	Validation	2770	308	8596	901	492	3901	22	1143	530	0.10798378294090129	0.012006861063464836	0.3351005769530641	0.03512396694214876	0.019179791049430843	0.15207391236550757	0.0008576329331046312	0.0445579292062997	0.02066115702479339	1603.25	4.76571e+06	715.5	8596	2.3099148641784253	5.841074369042899	22	3901	25652	2.985263413847271	2918.5	3449.217701160656	873.625	1212.1125089590487	0.4550912209574302	0.5449087790425697	1.280679869016061	3.3605176984250744	0.6302627475440512	-0.0743083	0.17837917928432104
0	Validation	12090	30812	40882	1889	6953	7506	792	4183	6059	0.08726217628547507	0.22239223951265988	0.2950746311747553	0.013634263937407975	0.050184773508098274	0.05417616999162745	0.005716430406790427	0.03019170251465196	0.04373213615497878	8659.25	1.18334e+08	6059	40882	2.251031825515593	4.655090543123252	792	21451	138548	3.151938765633223	20946	15905.547019829277	3422.75	2944.636214798018	0.6047290469728903	0.39527095302710974	0.77272858503912	1.74434852902965	0.7484842798163813	0.1527533694329459	0.161134390068736
0	Validation	17260	3924	31514	2170	1394	9624	226	4212	1632	0.1892253382156248	0.04301971188633324	0.3454952090687833	0.023790207643563488	0.015282741684390554	0.10551011906067051	0.0024776898283158286	0.046177121933036594	0.017891990264652356	5700.88	64118491.984375	2170	31514	2.4188521245217185	6.232518260725546	226	13442	91214	2.965493248363286	13174.5	12371.012195855277	2407.25	3028.4099685313413	0.5777402591707413	0.42225974082925866	0.967219944306795	2.4791808275045493	0.7156284488492264	0.08436097618571228	0.18580488422277663
0	Validation	7044	2382	10730	705	1660	3833	151	2318	1267	0.17599440335798522	0.059514291425144916	0.26808914651209276	0.017614431341195284	0.041475114931041376	0.09576753947631421	0.003772736358185089	0.057915250849490306	0.031656006396162305	2501.5	7.51226e+06	1660	10730	2.0066258287180196	4.271828822614098	151	5438.5	40024	3.27908087890863	5039	4149.056398748998	1241.75	1255.4970878102426	0.5035978412952229	0.4964021587047771	1.0782530481710972	2.6250249850089946	0.6707850289826105	0.0024244378611522617	0.1375325464325642
1	Validation	74670	512	3478	13609	158	899	146	1249	224	0.6713116964847613	0.004603074710060236	0.03126854265935449	0.12235008540861278	0.001420480086307651	0.00808235188348467	0.0013125955227906141	0.011228984986064911	0.002013845185651353	6951.88	324378096.859375	705.5	74670	3.643775566381941	13.813601315579806	146	13609	111230	1.6655728700178898	19665	31784.896680656366	2035.62	4394.874655138074	0.707183313854176	0.29281668614582396	0.3504450238245078	0.4980311067158141	0.8453339926278882	0.29111540383375145	0.48199581221086335
0	Validation	529538	0	90896	34971	0	13517	0	13965	0	0.7104650226742157	0	0.12195239756352805	0.04691952665897443	0	0.018135347626586525	0	0.018736415595567123	0	46583.8	16072077921.5625	6758.5	529538	3.794143265113029	14.749756683745275	0	62933.5	745340	1.5595977967896042	155108	219338.77288967857	7806.62	11795.943179092335	0.8324174202377439	0.16758257976225616	0.27759680145973653	0.5701666353610434	0.9008955644403897	0.5521417280263025	0.525395707884585
1	Validation	320980	0	6290	33486	0	1076	0	2150	0	0.801060160621322	0	0.015697764378802777	0.08357000603952143	0	0.0026853409334804115	0	0.005365690526935766	0	25043.4	5955448708.859375	538	320980	3.8726818664787777	15.239447839409138	0	33486	400694	1.0757470131315463	81817.5	138104.40912132384	4589	10946.581110100085	0.8167579250001248	0.18324207499987522	0.2047148197876684	0.25840167309717643	0.9052477285243437	0.28121273702867644	0.6559836959415617
0	Validation	0	3186	4976	0	2087	1389	0	0	1331	0	0.17923042304230424	0.27992799279927993	0	0.1174054905490549	0.07813906390639064	0	0	0.07487623762376237	1111	1.95468e+06	665.5	4976	1.4582843922883852	2.1518012416209187	0	2636.5	17776	2.819108349890402	2040.5	2136.3877808113393	600.875	803.744741429143	0.4591584158415842	0.5408415841584159	1.0882088208820881	2.495499549954995	0.6513745124512451	-0.0283343	0.16147565265639977
0	Validation	8874	12548	37656	2	3873	8681	1238	3328	4181	0.08727036701939342	0.12340191180520042	0.3703237480822942	1.966877778214862e-05	0.0380885881751308	0.08537232996341608	0.012174973447149995	0.0327288462294953	0.04111757995358169	6355.25	7.80528e+07	3873	37656	2.988853448658773	10.20510377964268	2	10711	101684	3.032587300643741	14769.5	13978.75168782964	2662.88	2822.2698505591206	0.580996026906888	0.419003973093112	0.9021281617560285	2.209865858935526	0.7242060370035273	0.024808769205363658	0.18328230397981632
1	Validation	699638	0	26630	45255	0	3263	0	5571	0	0.8384461067582564	0	0.03191338924268317	0.054233587314218054	0	0.0039103788621432664	0	0.006676285823168905	0	52152.9	28178945405.109375	1631.5	699638	3.9455888543248845	15.68297104202798	0	45255	834446	0.9868595255035162	181567	299305.94129919977	6761.12	14679.900139625439	0.8703594960009395	0.12964050399906046	0.15863459109397132	0.23226428073236613	0.9309991299616752	0.48935606185427183	0.7100126300474466
0	Validation	0	13310	172	0	3632	0	0	0	322	0	0.6222533894343151	0.008041140719962599	0	0.16979897148200093	0	0	0	0.015053763440860216	1336.88	10948758.984375	0	13310	3.2702092460899954	11.370340422840197	0	3632	21390	1.5328282116246645	3370.5	5739.002591914383	494.25	1190.6323687436018	0.6302945301542777	0.3697054698457223	0.7093034128097241	1.388499298737728	0.758547607916472	-0.153015	0.4453805536267291
0	Validation	0	748	4624	0	1158	1208	0	0	1006	0	0.061736546715087486	0.3816441069659954	0	0.09557609772202047	0.09970287223506108	0	0	0.08303070320237702	757.25	1.27441e+06	374	4624	2.628755973857081	8.494225628604582	0	1208	12116	2.6853468036385526	1343	1918.7420358140903	421.5	546.6907260965746	0.44338065368108287	0.5566193463189172	1.1465830307032023	2.725321888412017	0.6399801914823374	-0.0360233	0.20140272730611897
0	Validation	0	249082	101768	0	25946	4806	0	0	17940	0	0.5556963550288465	0.22704212531847204	0	0.057884944024772775	0.010722078200225775	0	0	0.04002373760134215	28014.6	3867358339.359375	2403	249082	3.1637799024672333	10.480404337052132	0	63857	448234	1.9445284644365772	87712.5	102010.58514070978	6086.5	9498.501816076048	0.7827384803473186	0.21726151965268142	0.37591972050313005	0.7361244350049304	0.8667132197319554	0.3087449439485979	0.3704816242160025
0	Test	15000	1268	24358	1636	853	8293	226	4926	747	0.202736	0.0171379	0.329216	0.0221117	0.0115289	0.112086	0.00305455	0.0665784	0.0100962	4624.25	4.19929e+07	1452	24358	2.11366	4.53208	226	11646.5	73988	2.89983	10156.5	10090.9	2085.12	2789.95	0.549089	0.450911	1.05547	2.71293	0.692466	0.0246487	0.185236
0	Test	35094	252	5592	6722	28	1956	211	2719	133	0.544296	0.00390843	0.0867299	0.104256	0.00043427	0.0303369	0.00327254	0.0421707	0.00206278	4029.75	6.97522e+07	1104	35094	3.50458	13.0877	28	6722	64476	2.28669	10234.5	14525.3	1471.12	2212.28	0.634934	0.365066	0.571624	1.10609	0.788097	0.263589	0.330961
0	Test	13052	100774	35380	357	19918	4625	1936	3037	9114	0.0574522	0.443587	0.155736	0.00157144	0.087675	0.0203583	0.00852188	0.0133683	0.040118	14198.8	5.86274e+08	4625	100774	3.12844	10.7089	357	27649	227180	2.70447	37301.5	38768.2	4873.38	6366.74	0.656774	0.343226	0.626745	1.27522	0.784527	0.142925	0.244253
1	Test	465614	0	0	42010	0	0	0	0	0	0.847135	0	0	0.0764327	0	0	0	0	0	34352.1	12590311333	0	465614	3.90093	15.4103	0	42010	549634	0.76983	116404	201617	5251.25	13893.5	0.847135	0.152865	0.152865	0.152865	0.923567	-0.0827581	0.729321
0	Test	148020	0	784	19758	0	204	0	494	0	0.780219	0	0.00413249	0.104145	0	0.00107529	0	0.00260389	0	11857.2	1277647090	102	148020	3.79311	14.7447	0	19758	189716	1.05772	37201	63982.2	2557	6503.44	0.784351	0.215649	0.225158	0.248477	0.89077	0.0327093	0.630467
0	Test	558	56496	2054	398	10484	576	211	133	1189	0.00655776	0.663956	0.0241391	0.0046774	0.123211	0.0067693	0.00247973	0.00156305	0.0139734	5318.12	1.85473e+08	567	56496	3.63852	13.7755	133	10484	85090	1.72816	14777	24098.2	1623.88	3368.69	0.694653	0.305347	0.581972	1.1623	0.80235	-0.0690003	0.472368
1	Test	744128	0	0	58570	0	0	0	0	0	0.863991	0	0	0.0680044	0	0	0	0	0	53829.2	32139122481	0	744128	3.92403	15.5504	0	58570	861268	0.709699	186032	322217	7321.25	19370.2	0.863991	0.136009	0.136009	0.136009	0.931996	-0.0729664	0.75573
0	Test	287680	2432	25214	32779	0	4139	1171	5008	89	0.71616	0.0060543	0.0627685	0.0816011	0	0.0103038	0.00291513	0.0124671	0.000221559	25106.1	4722029337	3285.5	287680	3.82619	14.9734	0	32779	401698	1.57848	78831.5	120979	5398.25	10517.4	0.784983	0.215017	0.281166	0.45468	0.883184	0.47888	0.530719
0	Test	10932	15438	12252	2112	4506	2814	373	2313	3161	0.158023	0.223157	0.177103	0.0305291	0.0651344	0.0406765	0.00539173	0.0334345	0.0456924	4323.75	1.90727e+07	2814	15438	1.58402	1.59879	373	11592	69180	3.3582	9655.5	5810.28	1909.88	1540.42	0.558283	0.441717	0.801561	1.68395	0.725947	0.181254	0.126263
0	Test	0	129640	43916	0	21437	5527	0	0	11995	0	0.51552	0.174634	0	0.0852454	0.0219784	0	0	0.0476988	15717.1	1003165113	2763.5	129640	3.19552	11.0479	0	32676.5	251474	2.19896	43389	52926.2	4869.88	7451.91	0.690155	0.309845	0.56825	1.17297	0.805673	0.127662	0.316309
0	Test	25326	27754	76136	4057	8504	15465	487	4944	6337	0.121291	0.132919	0.364629	0.0194297	0.0407272	0.0740647	0.00233233	0.0236777	0.030349	13050.2	3.29312e+08	6337	76136	2.85419	9.22212	487	26540	208804	3.04273	32304	27541.7	4974.25	4935.03	0.618839	0.381161	0.80623	1.95263	0.750919	0.18165	0.183351
0	Test	134608	0	11186	24537	0	1059	0	4369	0	0.654314	0	0.0543738	0.119271	0	0.00514767	0	0.0212372	0	12857.8	1052740033	529.5	134608	3.61702	13.6768	0	24537	205724	1.6749	36448.5	56856.1	3745.62	7984.64	0.708687	0.291313	0.354378	0.501099	0.844691	0.438328	0.460489
0	Test	59196	0	792	11500	0	380	0	674	0	0.695638	0	0.00930713	0.135141	0	0.00446554	0	0.00792047	0	5318.5	2.07369e+08	190	59196	3.59282	13.4743	0	11500	85096	1.38776	14997	25520.4	1569.25	3760.79	0.704945	0.295055	0.328758	0.414027	0.8476	0.0465543	0.52069
0	Test	19762	39642	70252	4762	8763	13353	1750	4874	8007	0.0929216	0.186398	0.330327	0.0223911	0.0412039	0.0627862	0.00822856	0.0229177	0.0376492	13292.1	3.00492e+08	8007	70252	2.58944	7.05586	1750	29702	212674	3.14412	32414	25955.2	5188.62	4377.86	0.609647	0.390353	0.769741	1.77966	0.752056	0.193042	0.168798
1	Test	29782	1504	25064	3918	861	7599	210	4804	623	0.322386	0.0162806	0.271314	0.0424118	0.0093202	0.0822581	0.00227322	0.0520026	0.00674388	5773.75	7.36718e+07	2711	29782	2.17527	3.98205	210	16331.5	92380	2.81998	14087.5	13449.9	2251.88	2664.11	0.609981	0.390019	0.841697	2.07409	0.74342	0.197257	0.200623
0	Test	4882	100772	94940	794	16054	12310	369	1937	13299	0.0168275	0.347346	0.327244	0.0027368	0.0553357	0.0424307	0.00127189	0.00667655	0.0458397	18132.5	9.44571e+08	8596	100772	2.33096	4.34931	369	55497	290120	2.58071	50148.5	47783.2	5595.38	6520.96	0.691417	0.308583	0.60233	1.35955	0.803823	0.16511	0.242056
0	Test	76356	82772	258024	11359	17277	32648	221	10136	11062	0.13107	0.142084	0.442916	0.0194985	0.0296571	0.0560425	0.000379361	0.0173991	0.0189887	36409.9	3842756295	11359	258024	3.13268	10.6851	221	79564	582558	2.72236	104288	94543.5	10337.9	10389.9	0.716069	0.283931	0.602213	1.46295	0.814328	0.335	0.243669
0	Test	0	157150	36196	0	23407	2115	0	0	10075	0	0.59405	0.136826	0	0.0884819	0.00799501	0	0	0.038085	16533.8	1433760481	1057.5	157150	3.49813	12.9818	0	29801.5	264540	1.92858	48336.5	64538	4449.62	7869.83	0.730876	0.269124	0.478068	0.927935	0.831947	0.184179	0.390304
0	Test	1324716	0	0	103958	0	0	0	0	0	0.864341	0	0	0.0678297	0	0	0	0	0	95789.5	1.01855E+11	0	1324716	3.92447	15.553	0	103958	1532632	0.708417	331179	573619	12994.8	34380.9	0.864341	0.135659	0.135659	0.135659	0.93217	-0.0727654	0.756286
1	Test	538960	0	5292	48248	0	36	0	1978	0	0.835887	0	0.0082075	0.0748291	0	5.58E-05	0	0.00306773	0	40298.5	16824121737	18	538960	3.90423	15.4308	0	48248	644776	0.885606	136063	232623	6282.75	15874.5	0.844095	0.155905	0.162264	0.175205	0.920997	0.254332	0.709992
0	Test	5404	4688	10774	972	3092	5098	663	1775	2269	0.111184	0.096453	0.221669	0.0199984	0.0636162	0.104888	0.0136409	0.0365196	0.0466834	3037.75	6.87998e+06	2269	10774	1.61293	3.40957	663	5251	48604	3.504	5216.5	3821.39	1733.62	1627.49	0.429306	0.570694	1.19052	2.84972	0.62883	-0.0769631	0.109098
0	Test	98722	0	0	14222	0	0	0	0	0	0.776324	0	0	0.111838	0	0	0	0	0	7947.88	5.71242e+08	0	98722	3.75835	14.5263	0	14222	127166	0.9905	24680.5	42747.9	1777.75	4703.48	0.776324	0.223676	0.223676	0.223676	0.888162	-0.125921	0.627694
0	Test	105102	0	0	16318	0	0	0	0	0	0.763057	0	0	0.118471	0	0	0	0	0	8608.62	6.49578e+08	0	105102	3.72239	14.2994	0	16318	137738	1.02686	26275.5	45510.5	2039.75	5396.67	0.763057	0.236943	0.236943	0.236943	0.881529	-0.134393	0.610327
0	Test	294202	0	28668	39536	0	7318	0	4600	0	0.690975	0	0.0673309	0.0928559	0	0.0171874	0	0.0108038	0	26611.1	4957616018	2300	294202	3.76023	14.5762	0	39536	425778	1.61003	80717.5	123810	6431.75	12781.2	0.758306	0.241694	0.332051	0.581514	0.866958	0.400296	0.500049
0	Test	43866	0	5414	8609	0	2939	0	3087	0	0.558447	0	0.0689243	0.109599	0	0.0374157	0	0.0392998	0	4909.38	109529393	1469.5	43866	3.51437	13.14	0	8609	78550	2.15625	12320	18346.7	1829.38	2861.58	0.627371	0.372629	0.600891	1.20708	0.781878	0.148459	0.346526
0	Test	69788	23620	64234	8996	6218	13932	1490	8698	3434	0.286983	0.0971305	0.264144	0.0369935	0.0255697	0.0572914	0.0061272	0.035768	0.0141213	15198.6	4.16564e+08	8698	69788	2.17013	3.78454	1490	43927	243178	3.05344	39410.5	28903	5346	4673.36	0.648258	0.351742	0.703583	1.63643	0.775037	0.295698	0.175208
1	Test	240772	0	8510	34730	0	1766	0	2074	0	0.73761	0	0.0260705	0.106396	0	0.00541017	0	0.00635374	0	20401.4	3363206545	883	240772	3.76324	14.5645	0	34730	326422	1.3231	62320.5	103088	4821.25	11333.8	0.76368	0.23632	0.270668	0.361005	0.877017	0.310633	0.567527
0	Test	0	119698	4234	0	16419	869	0	0	2229	0	0.734497	0.0259809	0	0.100751	0.0053324	0	0	0.0136777	10185.4	827267654	434.5	119698	3.78611	14.7098	0	16419	162966	1.38092	30983	51248.8	2439.62	5334.94	0.760478	0.239522	0.462354	0.929347	0.843989	-0.0527815	0.560893
0	Test	0	677090	161472	0	69807	2739	0	0	22807	0	0.657836	0.15688	0	0.067822	0.00266111	0	0	0.0221585	64329.2	26819587102	1369.5	677090	3.59416	13.4866	0	115640	1029268	1.63236	209640	277816	11919.1	23087.2	0.814717	0.185283	0.331572	0.634793	0.883421	0.312955	0.467556
0	Test	5786	26688	65546	0	6413	12267	574	2844	5533	0.0377474	0.17411	0.427617	0	0.0418379	0.080029	0.00374473	0.018554	0.0360969	9580.12	2.52176e+08	5533	65546	3.02888	9.97852	0	19477.5	153282	2.72771	24505	25690.6	3453.88	4111.02	0.639475	0.360525	0.801425	2.00334	0.759592	0.0396072	0.234228
0	Test	27052	622	13746	6327	279	5706	269	4312	234	0.357481	0.00821947	0.181648	0.0836086	0.00368687	0.0754024	0.00355472	0.0569813	0.00309221	4729.62	4.6626e+07	2467	27052	2.42322	6.6873	234	10036.5	75674	2.83557	10355	11093.3	2140.88	2615.36	0.547348	0.452652	0.875598	2.0231	0.71575	0.163694	0.192773
0	Test	12212	1112	11522	2705	685	5660	208	3517	829	0.234603	0.0213624	0.221347	0.0519653	0.0131594	0.108733	0.00399585	0.0675645	0.0159258	3253.38	1.37261e+07	1908.5	12212	1.56233	1.70324	208	8591	52054	3.17403	6211.5	5674.4	1700.5	1929.64	0.477312	0.522688	1.11907	2.74676	0.657381	0.0060252	0.143551
0	Test	28398	0	13506	6712	0	6784	0	4410	0	0.365407	0	0.173787	0.0863657	0	0.0872922	0	0.0567451	0	4857.25	5.2026e+07	2205	28398	2.35952	6.55344	0	10145	77716	2.66376	10476	11724.7	2238.25	2967.4	0.539194	0.460806	0.923465	2.19795	0.707036	0.107626	0.200322
0	Test	6212	5326	34414	666	4018	9484	84	3490	2194	0.0723807	0.0620572	0.400983	0.00776007	0.0468167	0.110505	0.000978747	0.0406646	0.0255639	5364	6.48743e+07	3490	34414	3.16573	11.1959	84	9484	85824	2.94217	11488	13447.9	2492	3038.39	0.535421	0.464579	1.08156	2.75755	0.683298	-0.0258655	0.203421
0	Test	27902	1018200	299310	6661	90426	25523	1037	1866	28669	0.0168717	0.615682	0.180986	0.00402775	0.0546785	0.0154332	0.00062705	0.00112833	0.0173355	103361	60972408887	25523	1018200	3.50873	12.846	1037	194868	1653776	1.92313	336353	410659	19272.8	28999.2	0.813539	0.186461	0.359807	0.768232	0.880451	0.278199	0.419197
0	Test	58488	0	12438	9941	0	5213	0	3383	0	0.541556	0	0.115167	0.0920463	0	0.0482685	0	0.0313241	0	6750	1.9509e+08	1691.5	58488	3.45683	12.819	0	11189.5	108000	2.20701	17731.5	24072.4	2317.12	3436.77	0.656722	0.343278	0.599	1.30352	0.793785	0.239709	0.330113
0	Test	798	95216	14078	0	15800	1776	367	291	6163	0.00502247	0.599272	0.0886044	0	0.0994424	0.0111778	0.00230983	0.0018315	0.0387888	9930.38	5.16819e+08	1287	95216	3.60472	13.6631	0	15800	158886	2.03554	27523	39480.5	3049.62	5203.3	0.692899	0.307101	0.55436	1.09359	0.807103	0.0636227	0.390057
0	Test	18562	17644	107170	3402	5316	21070	97	5811	4997	0.0825851	0.0785008	0.476815	0.015136	0.0236517	0.0937436	0.000431568	0.025854	0.0222324	14047.6	6.29309e+08	5316	107170	3.47763	12.9589	97	21070	224762	2.70014	35844	41839.3	5086.62	6476.26	0.637901	0.362099	0.836084	2.15903	0.755577	0.115204	0.261814
0	Test	11312	2006	39898	3320	1053	11025	171	4281	1060	0.119029	0.0211078	0.41982	0.0349341	0.01108	0.116009	0.00179932	0.0450461	0.0111537	5939.75	9.16043e+07	2663	39898	3.03007	10.2544	171	11168.5	95036	2.7922	13304	15936.2	2613.75	3509.06	0.559956	0.440044	1.01633	2.63294	0.703265	0.0835035	0.224778
1	Test	1498872	0	52864	104987	0	5347	0	6737	0	0.839291	0	0.0296011	0.0587873	0	0.00299405	0	0.00377237	0	111617	1.29517E+11	2673.5	1498872	3.9375	15.6343	0	104987	1785878	0.954083	387934	641763	14633.9	34247.3	0.868892	0.131107	0.150628	0.201646	0.931692	0.513241	0.712245
0	Test	0	10782	9442	0	4724	1436	0	0	2642	0	0.285027	0.249603	0	0.124881	0.0379613	0	0	0.0698424	2364.25	1.11678e+07	718	10782	1.61227	1.79856	0	7083	37828	2.6602	5056	5078.15	1100.25	1645.98	0.53463	0.46537	0.866977	1.82204	0.706708	0.096006	0.187371
0	Test	47154	0	1156	9757	0	713	0	757	0	0.666356	0	0.016336	0.137881	0	0.0100757	0	0.0106975	0	4422.75	1.31527e+08	356.5	47154	3.54884	13.1966	0	9757	70764	1.5492	12077.5	20256.9	1403.38	3172.63	0.682692	0.317308	0.379006	0.542705	0.832742	0.0673767	0.482751
0	Test	88616	0	18276	14729	0	6107	0	5205	0	0.557424	0	0.114962	0.0926504	0	0.0384151	0	0.0327412	0	9935.88	4.4812e+08	2602.5	88616	3.49735	13.0401	0	16502.5	158974	2.149	26723	36504.6	3255.12	4956.87	0.672387	0.327613	0.546756	1.1387	0.806072	0.30344	0.346202
0	Test	30466	719340	741972	1529	85622	41555	0	5861	46850	0.0164272	0.387865	0.400069	0.000824431	0.0461671	0.0224063	0	0.00316023	0.0252613	115913	54781604392	36010.5	741972	2.44137	4.68179	0	402481	1854612	2.14887	372944	357963	22677.1	29949	0.804361	0.195639	0.383919	0.850103	0.874535	0.359685	0.317329
0	Test	110614	0	75170	15928	0	16142	0	13520	0	0.39938	0	0.271407	0.0575093	0	0.0582819	0	0.048815	0	17310.2	9.05361e+08	6760	110614	2.44827	5.66189	0	45656	276964	2.41671	46446	48106.8	5698.75	7392.98	0.670788	0.329212	0.65997	1.55461	0.789981	0.362157	0.251341
0	Test	795826	0	0	66958	0	0	0	0	0	0.855964	0	0	0.0720178	0	0	0	0	0	58108.9	36767469259	0	795826	3.9135	15.4866	0	66958	929742	0.738747	198956	344603	8369.75	22144.3	0.855964	0.144036	0.144036	0.144036	0.927982	-0.0776069	0.743048
0	Test	19334	228	15406	3138	398	6082	66	4112	166	0.307416	0.00362526	0.24496	0.0498951	0.00632831	0.0967055	0.00104942	0.0653819	0.00263944	3930.75	3.07413e+07	1768	19334	1.93255	3.26519	66	10744	62892	2.80607	8742	8739.42	1745.25	2224	0.556001	0.443999	0.974242	2.42155	0.705744	0.098321	0.186852
0	Test	0	1795596	0	0	160384	0	0	0	0	0	0.848434	0	0	0.0757828	0	0	0	0	132273	1.8723E+11	0	1795596	3.90285	15.422	0	160384	2116364	0.76531	448899	777516	20048	53042	0.848434	0.151566	0.303131	0.606262	0.898956	-0.0819967	0.731327
0	Test	4818	2248	16310	1079	1188	4563	167	2282	1675	0.106395	0.0496423	0.360171	0.0238274	0.0262344	0.100764	0.00368784	0.0503931	0.0369888	2830.25	1.43121e+07	1675	16310	3.04506	10.5067	167	4690.5	45284	3.13532	5844	6278.4	1369.25	1433.48	0.516209	0.483791	1.0401	2.55578	0.68218	0.0406481	0.174169
0	Test	3092	135194	82616	733	19326	6103	118	1205	12542	0.0102739	0.449215	0.274512	0.00243557	0.0642154	0.0202787	0.000392084	0.00400391	0.0416739	18809.8	1286972888	4597.5	135194	2.67434	6.91499	118	50971	300956	2.33233	55225.5	56817.6	5003.38	6798.67	0.734001	0.265999	0.483552	0.999774	0.834121	0.268038	0.289844
0	Test	415788	0	0	39654	0	0	0	0	0	0.839813	0	0	0.0800936	0	0	0	0	0	30943.5	10044033581	0	415788	3.8897	15.3419	0	39654	495096	0.794944	103947	180041	4956.75	13114.3	0.839813	0.160187	0.160187	0.160187	0.919906	-0.0870671	0.718116
1	Test	220840	0	0	25952	0	0	0	0	0	0.809697	0	0	0.0951515	0	0	0	0	0	17046.5	2841749226	0	220840	3.83536	15.0074	0	25952	272744	0.892408	55210	95626.5	3244	8582.82	0.809697	0.190303	0.190303	0.190303	0.904849	-0.105157	0.673717
0	Test	0	97774	558	0	15071	331	0	0	255	0	0.754161	0.00430403	0	0.116247	0.00255311	0	0	0.00196689	8102.88	5.60261e+08	127.5	97774	3.72952	14.3448	0	15071	129646	1.142	24583	42257.5	1957.12	4958.16	0.758465	0.241535	0.484242	0.979868	0.839207	-0.134929	0.595825
0	Test	12930	39294	68564	1250	9188	10872	93	3381	6077	0.0708454	0.215298	0.375673	0.00684894	0.0503424	0.0595693	0.000509561	0.018525	0.0332968	11406.9	3.02216e+08	6077	68564	2.64045	7.18149	93	26112	182510	2.84688	30197	26290.6	3857.62	4085.06	0.661816	0.338184	0.714196	1.7045	0.778167	0.169546	0.207666
0	Test	246628	20112	241716	26771	1210	29035	1080	17293	4586	0.368979	0.0300895	0.361631	0.040052	0.00181028	0.0434392	0.00161578	0.025872	0.0068611	41775.4	5968651944	17293	246628	2.41398	4.59459	1080	135376	668406	2.41283	127114	117287	9996.88	11634.7	0.760699	0.239301	0.468422	1.10042	0.849403	0.536414	0.276255
0	Test	23752	0	6838	5655	0	2757	0	3483	0	0.436778	0	0.125745	0.10399	0	0.0506988	0	0.0640493	0	3398.75	3.30947e+07	1378.5	23752	2.97166	10.1124	0	6246.5	54380	2.52135	7647.5	9707.97	1486.88	2062.31	0.562523	0.437477	0.768371	1.63295	0.734562	0.19176	0.24156
0	Test	24020	0	3370	5272	0	2340	0	2064	0	0.513885	0	0.0720979	0.112789	0	0.050062	0	0.0441573	0	2921.38	3.29266e+07	1032	24020	3.37388	12.3489	0	5272	46742	2.30737	6847.5	10009.5	1209.5	1796.75	0.585983	0.414017	0.70258	1.47995	0.753241	0.0742119	0.303631
0	Test	17060	6162	51528	1885	1726	13809	961	6016	2513	0.13269	0.0479272	0.400778	0.0146613	0.0134246	0.107405	0.00747453	0.0467916	0.0195458	8035.62	1.52019e+08	2513	51528	2.98268	9.94785	961	15434.5	128570	2.90336	18687.5	19920.2	3363.75	4332.05	0.581395	0.418605	0.968655	2.49837	0.716923	0.044753	0.209643
0	Test	14378	258	17370	4559	377	5244	0	1967	275	0.252911	0.00453826	0.305541	0.0801935	0.00663149	0.0922427	0	0.0345998	0.00483729	3553.12	2.57036e+07	1172	17370	1.91326	3.08245	0	9811	56850	2.784	8001.5	7943.78	1552.75	2033.55	0.56299	0.43701	0.888443	2.16028	0.72163	0.248804	0.189748
0	Test	1556	37940	28770	90	10470	3080	75	1165	5153	0.0143633	0.35022	0.265572	0.000830779	0.0966473	0.0284311	0.000692316	0.010754	0.0475667	6770.75	1.14385e+08	2318	37940	2.20026	4.26686	75	19620	108332	2.6599	17066.5	16617.1	2504.12	3479.7	0.630155	0.369845	0.698372	1.46915	0.765062	0.162539	0.218446
0	Test	126876	886	21338	19900	515	8273	166	6068	149	0.578703	0.0040412	0.0973262	0.0907673	0.002349	0.0377346	0.000757154	0.0276772	0.000679614	13702.6	9.09537e+08	3477	126876	3.60561	13.6854	149	20619	219242	2.15864	37275	52430.7	4383.88	6593.95	0.68007	0.31993	0.53092	1.10384	0.811159	0.2649	0.365256
0	Test	166	3668	12966	241	2568	3471	22	169	2218	0.00485693	0.10732	0.379367	0.00705132	0.0751361	0.101557	0.000643689	0.0049447	0.0648955	2136.12	9.74304e+06	1229.5	12966	2.75984	9.11335	22	3569.5	34178	2.84708	4200	5268.75	1086.12	1332.84	0.491544	0.508456	1.07484	2.61385	0.6683	-0.0244321	0.195951
0	Test	0	23078	4558	0	6786	164	0	0	3026	0	0.484954	0.0957804	0	0.142599	0.00344625	0	0	0.0635875	2974.25	3.26436e+07	82	23078	2.96098	9.81147	0	6786	47588	2.19378	6909	9518.83	1247	2312.83	0.580735	0.419265	0.718248	1.33	0.741111	0.0893943	0.293134
0	Test	122	7168	1382	33	3423	464	139	174	1282	0.00619226	0.363821	0.0701452	0.00167496	0.173739	0.0235509	0.00705512	0.00883159	0.0650695	1231.38	3.51858e+06	319	7168	2.28157	5.50206	33	3423	19702	2.74239	2168	2937.01	689.375	1108.18	0.440158	0.559842	1.01919	2.03208	0.647447	-0.101218	0.207533
0	Test	0	23048	364	0	7043	139	0	0	381	0	0.598059	0.00944522	0	0.182755	0.00360683	0	0	0.00988635	2408.62	3.36285e+07	69.5	23048	3.13179	10.443	0	7043	38538	1.59354	5853	9928.65	945.375	2308.1	0.607504	0.392496	0.772432	1.54673	0.74103	-0.197097	0.424784
1	Test	16	6550	6106	45	2798	2851	8	61	2188	0.00055995	0.229229	0.213691	0.00157486	0.0979212	0.099776	0.000279975	0.00213481	0.0765731	1785.88	4.41604e+06	1124.5	6550	1.11852	0.531187	8	4478.5	28574	2.93054	3168	3163.9	993.875	1267.27	0.44348	0.55652	1.15574	2.75327	0.6385	-0.153258	0.149039
0	Test	710	44250	4168	69	9688	1125	287	390	2117	0.00928347	0.578583	0.0544979	0.000902197	0.126674	0.0147097	0.00375261	0.00509937	0.0276804	4780	1.13128e+08	917.5	44250	3.49776	12.9315	69	9688	76480	2.12532	12282	18524	1709.5	3091.62	0.642364	0.357636	0.680021	1.38363	0.769903	-0.0651233	0.371953
1	Test	183462	0	1428	28124	0	0	0	912	0	0.755106	0	0.00587746	0.115755	0	0	0	0.00375367	0	15185.1	1972157408	0	183462	3.73199	14.3607	0	28124	242962	1.13024	46222.5	79237.4	3629.5	9262.86	0.760983	0.239017	0.246524	0.261539	0.87924	0.0979458	0.597046
1	Test	87146	5272	11534	16397	0	1501	1146	3575	1382	0.573503	0.0346947	0.0759046	0.107908	0	0.00987799	0.00754176	0.0235269	0.00909486	9497.12	4.30398e+08	1501	87146	3.58248	13.5038	0	16397	151954	2.21967	25988	35544.9	3000.12	5185.47	0.684102	0.315898	0.402464	0.615107	0.82927	0.498864	0.36074
0	Test	3840	1044	8774	795	736	3429	190	1779	1020	0.129923	0.0353228	0.29686	0.0268981	0.0249019	0.116017	0.00642848	0.0601908	0.0345108	1847.25	4.53547e+06	1020	8774	2.33451	6.35453	190	3634.5	29556	3.25697	3414.5	3397.92	993.625	1076.73	0.462106	0.537894	1.17215	2.90472	0.64468	-0.0376714	0.145571
0	Test	549314	0	131208	53520	0	24504	0	15888	0	0.632598	0	0.151101	0.0616344	0	0.0282192	0	0.0182969	0	54271.6	17454336956	7944	549314	3.60889	13.5857	0	92364	868346	1.82717	170130	225380	11739	18079.1	0.783699	0.216301	0.365771	0.777589	0.871641	0.50602	0.432872
0	Test	565348	175632	93126	63139	9910	11415	7813	9072	8509	0.536474	0.166662	0.0883698	0.0599143	0.00940387	0.010832	0.00741397	0.00860866	0.00807442	65863.9	18661887105	9910	565348	3.36019	12.0087	7813	134379	1053822	2.3121	208526	215177	13732.2	19112.1	0.791506	0.208494	0.287847	0.489882	0.884333	0.603319	0.331369
0	Test	115712	143474	211120	14872	26559	22415	883	11871	11474	0.178995	0.22194	0.326582	0.0230055	0.0410841	0.0346738	0.00136591	0.0183633	0.0177491	40403.4	3489466927	14872	211120	2.0678	3.52467	883	129593	646454	2.86292	117576	76237.7	11009.2	9570.22	0.727517	0.272483	0.530073	1.18395	0.826606	0.41601	0.196099
0	Test	188300	0	0	21650	0	0	0	0	0	0.81304	0	0	0.0934801	0	0	0	0	0	14475	2065120313	0	188300	3.84207	15.049	0	21650	231600	0.882029	47075	81536.3	2706.25	7160.06	0.81304	0.18696	0.18696	0.18696	0.90652	-0.10312	0.678511
0	Test	538608	0	0	47172	0	0	0	0	0	0.850946	0	0	0.074527	0	0	0	0	0	39559.5	16844356762	0	538608	3.90648	15.4441	0	47172	632952	0.756522	134652	233224	5896.5	15600.7	0.850946	0.149054	0.149054	0.149054	0.925473	-0.0805285	0.735218
1	Test	14178	1424	70686	2607	260	12103	24	5343	840	0.110213	0.0110695	0.549478	0.0202655	0.00202111	0.0940828	0.000186564	0.0415339	0.00652975	8040.12	2.83154e+08	2015.5	70686	3.5175	13.1468	24	13140.5	128642	2.28371	21572	28888.4	2647.12	3977.16	0.670761	0.329239	0.79268	2.09589	0.773821	0.159701	0.336264
1	Test	185730	0	0	26742	0	0	0	0	0	0.776418	0	0	0.111791	0	0	0	0	0	14950.9	2021840213	0	185730	3.75859	14.5279	0	26742	239214	0.990237	46432.5	80423.4	3342.75	8844.09	0.776418	0.223582	0.223582	0.223582	0.888209	-0.125861	0.627819
0	Test	4190	67226	65840	444	12849	9653	1086	1430	10593	0.0200128	0.321093	0.314473	0.00212069	0.061371	0.0461059	0.00518709	0.00683014	0.0505956	13085.4	429999046	6921.5	67226	2.26328	4.10694	444	39344.5	209366	2.71785	34314	32256.8	4506.88	5140.71	0.655579	0.344421	0.665247	1.49132	0.782003	0.1364	0.219455
0	Test	0	34094	1244	0	8524	320	0	0	1114	0	0.617041	0.0225142	0	0.154269	0.00579144	0	0	0.0201614	3453.38	7.00712e+07	160	34094	3.37223	12.0603	0	8524	55254	1.69819	8834.5	14592.4	1244.75	2775.04	0.639556	0.360444	0.692149	1.37872	0.765459	-0.12107	0.429725
0	Test	12620	0	10856	2777	0	5295	0	2647	0	0.280981	0	0.241706	0.0618293	0	0.117892	0	0.0589349	0	2807.12	1.47843e+07	1323.5	12620	1.60616	1.91717	0	8075.5	44914	2.71507	5869	5902.04	1339.88	1883.92	0.522688	0.477312	1.06675	2.71719	0.682753	0.0444205	0.179762
0	Test	75848	22834	98556	7940	6209	14055	319	8089	5192	0.27007	0.0813043	0.350925	0.0282717	0.0221082	0.0500452	0.00113585	0.0288023	0.018487	17552.9	740074923	7940	98556	2.41784	5.08265	319	49341	280846	2.83098	49309.5	39566	5225.5	4652.71	0.702299	0.297701	0.599702	1.40389	0.809157	0.400919	0.212627
0	Test	2884	58558	14886	1	12238	1381	751	888	5491	0.0244764	0.496979	0.126337	8.49E-06	0.103863	0.0117205	0.0063737	0.00753641	0.0466018	7364.25	1.9735e+08	1381	58558	3.29226	11.7874	1	13562	117828	2.4503	19082	23465.2	2593.75	4021.18	0.647792	0.352208	0.62189	1.20813	0.780902	0.120681	0.289936
0	Test	560	1092	3684	65	1248	1815	58	721	878	0.0375688	0.0732591	0.247149	0.00436066	0.0837247	0.121763	0.00389105	0.0483698	0.0589025	931.625	843200	799.5	3684	1.67773	3.89016	58	1815	14906	3.32617	1334	1410.65	598.125	641.094	0.357977	0.642023	1.39326	3.3828	0.574075	-0.200983	0.12322
0	Test	30370	7168	61910	5751	1835	14878	245	7158	2582	0.184793	0.0436153	0.376705	0.0349932	0.0111655	0.0905285	0.00149076	0.0435545	0.0157108	10271.6	2.34374e+08	5751	61910	2.70859	7.96678	245	22624	164346	2.89871	24862	24156.2	4056.12	4797.69	0.605114	0.394886	0.86644	2.17166	0.739053	0.188432	0.201339
0	Test	7094	126022	58720	0	20238	4350	670	2402	10812	0.0263933	0.468867	0.218469	0	0.0752958	0.0161842	0.00249275	0.00893668	0.0402262	16798.8	9.97998e+08	4350	126022	2.94598	9.12111	0	39479	268780	2.42237	47959	50447.1	4809	6769.46	0.713729	0.286271	0.519473	1.05061	0.820695	0.231542	0.283532
0	Test	828	3578	10658	102	3137	2985	61	959	2064	0.0245843	0.106235	0.316449	0.0030285	0.0931413	0.0886283	0.00181116	0.0284739	0.0612827	2105	6.50463e+06	1511.5	10658	2.43828	7.57616	61	3357.5	33680	3.12777	3766	4193.73	1163.5	1280.38	0.447268	0.552732	1.15048	2.70048	0.638782	-0.0488183	0.154248
1	Test	92158	0	2934	14659	0	1183	0	1135	0	0.714148	0	0.0227361	0.113595	0	0.00916727	0	0.00879531	0	8065.38	493503058	567.5	92158	3.7194	14.2887	0	14659	129046	1.42815	23773	39500.3	2122.12	4763.75	0.736885	0.263115	0.317375	0.462564	0.860927	0.185185	0.536655
0	Test	34216	28164	99956	7697	8197	17272	497	5534	6406	0.134952	0.111082	0.394238	0.0303579	0.0323299	0.0681228	0.00196023	0.0218268	0.025266	15846.4	5.58172e+08	7697	99956	3.07347	10.4606	497	31190	253542	2.9701	40584	36629.6	5700.38	5439.57	0.640273	0.359727	0.740532	1.77463	0.768023	0.271703	0.201428
0	Test	11668	0	0	3906	0	0	0	0	0	0.598973	0	0	0.200513	0	0	0	0	0	1217.5	8.93369e+06	0	11668	2.99602	9.52406	0	3906	19480	1.37257	2917	5052.39	488.25	1291.79	0.598973	0.401027	0.401027	0.401027	0.799487	-0.250803	0.43918
0	Test	678642	0	0	55650	0	0	0	0	0	0.859104	0	0	0.0704482	0	0	0	0	0	49371.4	26734267903	0	678642	3.91772	15.5122	0	55650	789942	0.727478	169660	293861	6956.25	18404.5	0.859104	0.140896	0.140896	0.140896	0.929552	-0.0757873	0.747985
0	Test	55668	0	7282	8940	0	3168	0	3304	0	0.59364	0	0.0776548	0.0953356	0	0.0337834	0	0.0352336	0	5860.88	1.75257e+08	1584	55668	3.63481	13.8647	0	8940	93774	2.04982	15737.5	23244.8	1926.5	2982.97	0.671295	0.328705	0.534306	1.08064	0.807011	0.215604	0.381382
0	Test	13526	120	6316	2812	94	3230	7	1881	143	0.372658	0.00330615	0.174014	0.0774741	0.00258982	0.0889905	0.000192859	0.0518239	0.00393983	2268.5	1.15211e+07	1012	13526	2.4945	7.18776	7	4773	36296	2.74471	4990.5	5550.64	1020.88	1302.41	0.549978	0.450022	0.914812	2.20035	0.712356	0.102031	0.202425
0	Test	796	31222	7738	216	9421	1587	124	554	3667	0.011228	0.440404	0.109149	0.0030468	0.132889	0.0223855	0.00174909	0.00781448	0.0517251	4430.88	5.82113e+07	1191.5	31222	2.94413	9.70368	124	9421	70894	2.59624	9939	12651	1946.12	3057.58	0.560781	0.439219	0.810167	1.64161	0.722297	0.00613993	0.247814
1	Test	1091314	0	0	90334	0	0	0	0	0	0.857963	0	0	0.0710183	0	0	0	0	0	79498.9	69135348230	0	1091314	3.9162	15.503	0	90334	1271982	0.731584	272828	472553	11291.8	29875.2	0.857963	0.142037	0.142037	0.142037	0.928982	-0.0764475	0.746188
0	Test	782	1916	2718	159	1666	1195	202	703	1130	0.0503671	0.123406	0.175061	0.0102409	0.107304	0.0769677	0.0130104	0.0452789	0.0727811	970.375	542851	956	2718	0.68353	0.173429	159	1791	15526	3.54334	1354	1041.25	631.875	596.516	0.348834	0.651166	1.2642	2.79815	0.585072	-0.121018	0.0985314
0	Test	910	3848	6068	498	1085	2769	208	854	1827	0.035957	0.152047	0.239766	0.0196776	0.0428718	0.109412	0.00821874	0.0337443	0.0721906	1581.75	2.42694e+06	997.5	6068	1.68839	3.01802	208	3308.5	25308	3.38216	2706.5	2406	905.125	911.667	0.42777	0.57223	1.16311	2.78252	0.63364	-0.121647	0.123127
0	Test	25150	850	38738	4050	442	10200	32	5998	522	0.234551	0.00792718	0.361274	0.0377707	0.00412213	0.0951262	0.000298435	0.0559379	0.00486822	6701.62	1.08066e+08	2450	38738	2.28701	5.15966	32	17675	107226	2.69194	16184.5	16478.2	2655.5	3543.9	0.603753	0.396247	0.896872	2.27863	0.734293	0.178311	0.212887
0	Test	14876	24728	152990	1846	6013	22657	184	5584	5943	0.0536947	0.0892553	0.552215	0.0066631	0.0217038	0.0817801	0.000664145	0.0201554	0.0214512	17315.5	1292522513	5943	152990	3.67087	14.0776	184	23692.5	277048	2.41665	48148.5	61167	5278.38	7040.49	0.695165	0.304835	0.715674	1.86447	0.792739	0.118364	0.331931
0	Test	0	20876	4330	0	5664	318	0	0	2476	0	0.495608	0.102797	0	0.134467	0.0075495	0	0	0.0587816	2632.62	2.62681e+07	159	20876	3.0625	10.4274	0	5664	42122	2.20488	6301.5	8598.27	1057.25	1916.06	0.598405	0.401595	0.700726	1.32919	0.750605	0.0820394	0.299381
0	Test	92756	0	0	15014	0	0	0	0	0	0.75544	0	0	0.12228	0	0	0	0	0	7674	5.07017e+08	0	92756	3.7003	14.1592	0	15014	122784	1.0471	23189	40164.5	1876.75	4965.41	0.75544	0.24456	0.24456	0.24456	0.87772	-0.139315	0.600595
0	Test	59806	1590	26614	10734	1598	12154	304	4972	304	0.403707	0.0107329	0.179652	0.0724575	0.0107869	0.0820429	0.00205208	0.0335624	0.00205208	9258.88	218547366	3285	59806	2.7669	8.50726	304	19384	148142	2.72713	22002.5	24244.3	3758.25	4709.06	0.594092	0.405908	0.822778	1.98469	0.741242	0.154129	0.221834
0	Test	97488	9724	52474	16300	1633	11029	1107	9723	2564	0.39889	0.0397876	0.214707	0.0666945	0.00668172	0.0451272	0.0045295	0.0397835	0.0104911	15274.9	6.00219e+08	9723	97488	2.76573	7.92422	1107	34387	244398	2.79018	39921.5	38655.8	5294.5	5788.76	0.653385	0.346615	0.620054	1.34744	0.788641	0.38932	0.223281
0	Test	105348	0	1318	24316	0	686	0	648	0	0.666903	0	0.00834357	0.153932	0	0.00434271	0	0.00410215	0	9872.88	670292273	324	105348	3.44682	12.5246	0	24316	157966	1.41172	26666.5	45430	3206.25	7983.72	0.675247	0.324753	0.350329	0.41885	0.834085	0.00216278	0.492291
0	Test	3556	36	870	1333	145	1262	65	1078	66	0.287702	0.00291262	0.0703884	0.107848	0.0117314	0.102104	0.0052589	0.0872168	0.00533981	772.5	811105	507.5	3556	1.84076	4.5862	50.5	1333	12360	3.10097	1115.5	1451.38	493.625	571.391	0.361003	0.638997	1.24531	2.86634	0.596467	-0.198512	0.147449
0	Test	0	27890	2972	0	7988	224	0	0	2420	0	0.53505	0.0570157	0	0.153244	0.00429728	0	0	0.046426	3257.88	4.72684e+07	112	27890	3.15462	10.8007	0	7988	52126	2.02656	7715.5	11710.8	1329	2635.92	0.592065	0.407935	0.731612	1.39616	0.742803	-0.00455432	0.340844
0	Test	217218	0	0	23984	0	0	0	0	0	0.819116	0	0	0.0904422	0	0	0	0	0	16574.1	2746181133	0	217218	3.85382	15.1216	0	23984	265186	0.862892	54304.5	94058.2	2998	7931.96	0.819116	0.180884	0.180884	0.180884	0.909558	-0.0994353	0.68731
0	Test	0	114390	7280	0	23319	1027	0	0	3263	0	0.64668	0.041156	0	0.131829	0.00580593	0	0	0.0184467	11055.5	7.6834e+08	513.5	114390	3.55021	13.2329	0	23319	176888	1.66563	30417.5	48572.6	3451.12	7584.49	0.687836	0.312164	0.599046	1.19603	0.797072	-0.0456536	0.455395
0	Test	0	42556	9934	0	11571	539	0	0	4295	0	0.498898	0.11646	0	0.135651	0.00631887	0	0	0.0503517	5331.25	1.10012e+08	269.5	42556	3.04065	10.2638	0	11571	85300	2.1702	13122.5	17470.7	2050.62	3856.57	0.615358	0.384642	0.681219	1.29965	0.759302	0.108278	0.304415
0	Test	36722	4572	50740	5741	1606	13655	129	6938	1103	0.244198	0.0304034	0.337416	0.0381771	0.0106798	0.0908045	0.000857838	0.0461371	0.00733485	9398.62	1.92084e+08	5156.5	50740	2.2461	4.64422	129	25188.5	150378	2.83793	23008.5	21368.2	3646.5	4541.35	0.612018	0.387982	0.864834	2.18176	0.741668	0.194079	0.198407
0	Test	105426	7058	175884	9601	1840	23751	168	17587	1542	0.265325	0.0177629	0.442647	0.0241628	0.00463072	0.0597741	0.000422805	0.0442612	0.00388075	24834.1	2135916549	8329.5	175884	2.7054	7.14079	168	64588.5	397346	2.41868	72092	72990.8	6811.12	8662.07	0.725735	0.274265	0.611145	1.524	0.816683	0.384224	0.278954
0	Test	289498	0	0	29990	0	0	0	0	0	0.828373	0	0	0.0858137	0	0	0	0	0	21842.4	4873403917	0	289498	3.87065	15.2251	0	29990	349478	0.833041	72374.5	125356	3748.75	9918.26	0.828373	0.171627	0.171627	0.171627	0.914186	-0.0938689	0.700929
0	Test	3206	75278	29162	678	11635	5469	504	1436	5507	0.0202778	0.47613	0.184448	0.00428832	0.0735908	0.0345912	0.00318777	0.00908263	0.0348315	9881.5	3.35122e+08	4337.5	75278	3.16607	10.7017	504	20398.5	158104	2.54435	26911.5	30127.1	3153.62	3853.95	0.680856	0.319144	0.622856	1.36864	0.795574	0.0871691	0.277005
0	Test	0	21522	8684	0	7039	1287	0	0	3419	0	0.400812	0.161725	0	0.13109	0.0239683	0	0	0.0636733	3356	3.0262e+07	643.5	21522	2.46188	6.91737	0	7861.5	53696	2.48629	7551.5	8810.61	1468.12	2388.78	0.562537	0.437463	0.795515	1.60749	0.725588	0.0717878	0.230432
1	Test	721802	0	0	64906	0	0	0	0	0	0.847569	0	0	0.0762153	0	0	0	0	0	53225.9	30255987785	0	721802	3.90157	15.4142	0	64906	851614	0.76832	180450	312549	8113.25	21465.6	0.847569	0.152431	0.152431	0.152431	0.923785	-0.0825033	0.729991
0	Test	0	13906	248	0	3894	54	0	0	556	0	0.60038	0.0107072	0	0.16812	0.0023314	0	0	0.0240048	1447.62	1.19287e+07	27	13906	3.24008	11.1891	0	3894	23162	1.67604	3538.5	5986.54	563	1271.79	0.611087	0.388913	0.734479	1.43494	0.748338	-0.145166	0.418263
0	Test	5650	44	19592	1378	93	6475	0	2514	71	0.121904	0.00094934	0.422715	0.0297316	0.00200656	0.139704	0	0.0542418	0.00153189	2896.75	2.38643e+07	735.5	19592	2.71322	8.37937	0	6475	46348	2.52048	6321.5	7998.84	1316.38	2130.01	0.545568	0.454432	1.12574	3.02719	0.684183	-0.00569755	0.240249
0	Test	0	35360	18490	0	9799	3659	0	0	6191	0	0.379611	0.198501	0	0.105198	0.0392816	0	0	0.0664641	5821.75	8.40875e+07	1829.5	35360	2.36186	6.15886	0	14144.5	93148	2.56388	13462.5	14724.6	2456.12	3526.27	0.578112	0.421888	0.78941	1.68158	0.734349	0.0466491	0.217562
0	Test	672	18228	31936	0	6370	5190	143	511	5341	0.00781886	0.212087	0.371582	0	0.0741163	0.0603868	0.00166384	0.00594559	0.0621437	5371.62	6.77245e+07	2931	31936	2.45553	6.42696	0	12299	85946	2.72231	12709	13290.5	2194.38	2687.9	0.591488	0.408512	0.810183	1.85507	0.738863	0.0789164	0.209195
0	Test	423498	0	6090	43429	0	1053	0	1983	0	0.810495	0	0.0116551	0.0831148	0	0.00201524	0	0.00379509	0	32657.4	10381613507	526.5	423498	3.87636	15.2612	0	43429	522518	1.01423	107397	182518	5808.12	14235.7	0.82215	0.17785	0.193501	0.232865	0.908802	0.236368	0.67089
0	Test	223494	0	78154	22120	0	14684	0	12072	0	0.559574	0	0.195679	0.0553831	0	0.0367651	0	0.0302253	0	24962.5	2986805508	6036	223494	3.32368	11.6504	0	50137	399400	2.04717	75412	91254.8	6109.5	8306.92	0.755253	0.244747	0.452258	1.01434	0.849169	0.469026	0.362079
0	Test	3928	49684	35802	276	14205	4117	369	1511	7866	0.0268853	0.340064	0.245048	0.00188909	0.0972266	0.0281789	0.00252563	0.0103421	0.0538391	9131.38	1.87363e+08	4022.5	49684	2.18822	4.40212	276	25003.5	146102	2.77874	22353.5	21017.8	3543	4778.58	0.611997	0.388003	0.715856	1.48428	0.756053	0.162875	0.20294
0	Test	540568	0	0	41234	0	0	0	0	0	0.867635	0	0	0.0661824	0	0	0	0	0	38939.8	16959586378	0	540568	3.92855	15.5776	0	41234	623036	0.696253	135142	234073	5154.25	13636.9	0.867635	0.132365	0.132365	0.132365	0.933818	-0.0708729	0.761551
0	Test	470	50556	10976	0	10883	957	336	156	4915	0.00487067	0.523918	0.113746	0	0.112782	0.00991751	0.00348201	0.00161665	0.0509348	6031	1.48871e+08	713.5	50556	3.30303	11.8694	0	10929.5	96496	2.24931	15500.5	20709.5	2155.88	3648.08	0.642534	0.357466	0.625933	1.20254	0.778176	0.103543	0.318306
0	Test	0	496828	8122	0	39848	0	0	0	3058	0	0.840995	0.0137483	0	0.0674519	0	0	0	0.00517636	36922.6	14267873351	0	496828	3.92297	15.545	0	39848	590762	0.898527	126238	213986	5363.25	13072.4	0.854744	0.145256	0.28016	0.549968	0.904888	0.00107967	0.716615
0	Test	0	150420	6850	0	17951	841	0	0	3619	0	0.744314	0.0338955	0	0.0888259	0.00416147	0	0	0.0179077	12630.8	1299538191	420.5	150420	3.83143	14.9956	0	17951	202092	1.37678	39317.5	64206	2801.38	5844.45	0.77821	0.22179	0.416088	0.821329	0.857416	0.000844125	0.571609
0	Test	0	430466	5968	0	42174	544	0	0	2302	0	0.81764	0.0113358	0	0.0801065	0.00103329	0	0	0.00437249	32904.6	10723852967	272	430466	3.88665	15.3241	0	42174	526474	0.983277	109108	185552	5627.5	13833.3	0.828975	0.171025	0.335371	0.668196	0.887269	-0.0436671	0.681538
0	Test	534	2564	15162	209	789	5312	103	714	1744	0.0148325	0.0712183	0.421143	0.00580523	0.0219154	0.147547	0.00286095	0.0198322	0.0484418	2250.12	1.37892e+07	751.5	15162	2.89457	9.23342	103	5312	36002	2.72535	4565	6192.51	1108.88	1681.1	0.507194	0.492806	1.16649	3.10405	0.665907	-0.173757	0.232718
0	Test	270	4670	8302	11	2695	2788	32	363	2431	0.00903554	0.156281	0.277826	0.000368115	0.0901881	0.0933003	0.00107088	0.0121478	0.0813533	1867.62	4.82212e+06	1397	8302	1.62547	3.27216	11	3729	29882	3.03088	3310.5	3426.64	1040	1246.29	0.443143	0.556857	1.13473	2.66368	0.640809	-0.0942213	0.148905
