# Supplementary material for: Intratumoral spatial heterogeneity at non-contrast CT predicts histological grading of invasive pulmonary adenocarcinoma: a multicenter retrospective study
Source: PLoS One. 2026 Feb 2;21(2):e0341163. doi: 10.1371/journal.pone.0341163 (PMC12863497; doi:10.1371/journal.pone.0341163)
Supplement: S10 Dataset — (XLSX) [file pone.0341163.s010.xlsx]

## Sheet: S10_dataset
Label	Group	original_firstorder_10Percentile	original_firstorder_90Percentile	original_firstorder_Energy	original_firstorder_Entropy	original_firstorder_InterquartileRange	original_firstorder_Kurtosis	original_firstorder_Maximum	original_firstorder_MeanAbsoluteDeviation	original_firstorder_Mean	original_firstorder_Median	original_firstorder_Minimum	original_firstorder_Range	original_firstorder_RobustMeanAbsoluteDeviation	original_firstorder_RootMeanSquared	original_firstorder_Skewness	original_firstorder_TotalEnergy	original_firstorder_Uniformity	original_firstorder_Variance	original_shape_Elongation	original_shape_Flatness	original_shape_LeastAxisLength	original_shape_MajorAxisLength	original_shape_Maximum2DDiameterColumn	original_shape_Maximum2DDiameterRow	original_shape_Maximum2DDiameterSlice	original_shape_Maximum3DDiameter	original_shape_MeshVolume	original_shape_MinorAxisLength	original_shape_Sphericity	original_shape_SurfaceArea	original_shape_SurfaceVolumeRatio	original_shape_VoxelVolume	original_glcm_Autocorrelation	original_glcm_JointAverage	original_glcm_ClusterProminence	original_glcm_ClusterShade	original_glcm_ClusterTendency	original_glcm_Contrast	original_glcm_Correlation	original_glcm_DifferenceAverage	original_glcm_DifferenceEntropy	original_glcm_DifferenceVariance	original_glcm_JointEnergy	original_glcm_JointEntropy	original_glcm_InverseVariance	original_glcm_MaximumProbability	original_glcm_SumEntropy	original_glcm_Idn
0	Train	64.184	254.126	1.27069e+08	3.255	126.272	1.743	286.359	62.143	169.513	178.742	-0.888	287.247	51.299	183.517	-0.287	1.27069e+08	0.113	4943.62	0.849	0.658	13.986	21.272	23.601	22.023	21.932	25.495	3748.88	18.064	0.807	1447.01	0.386	3773	73.422	8.414	935.052	-28.77	21.45	10.946	0.325	2.482	2.884	4.681	0.017	6.336	0.327	0.062	4.072	0.855
0	Train	96.393	250.066	1.49695e+08	3.116	93.368	2.188	280.255	48.751	180.256	189.015	34.819	245.436	37.58	189.196	-0.445	1.49695e+08	0.125	3302.82	0.948	0.91	17.752	19.503	24.413	23.707	25	25.729	4159.58	18.495	0.77	1624.02	0.39	4182	49.522	6.913	464.353	-23.992	13.644	6.734	0.338	1.962	2.581	2.842	0.021	6.01	0.376	0.063	3.82	0.862
0	Train	134.404	253.985	2.11014e+08	2.428	34.809	5.391	279.243	34.926	214.693	231.566	24.564	254.678	19.045	220.07	-1.76	2.11014e+08	0.266	2337.96	0.704	0.538	14.163	26.346	23.601	29.206	25.807	29.983	4331.5	18.549	0.746	1723.03	0.398	4357	87.954	9.333	417.333	-41.301	7.542	4.139	0.286	1.284	2.163	2.475	0.107	4.351	0.432	0.262	2.929	0.914
0	Train	120.217	250.799	2.02223e+07	2.835	79.506	2.263	281.663	42.565	196.98	210.894	53.687	227.976	33.073	203.15	-0.607	2.02223e+07	0.165	2469.06	0.802	0.671	7.394	11.018	13	12.649	11.18	13.601	478.083	8.839	0.787	375.468	0.785	490	47.204	6.802	206.401	-18.911	8.601	4.858	0.273	1.588	2.365	2.291	0.051	5.118	0.389	0.165	3.355	0.877
0	Train	212.454	252.89	295577830	1.723	19.862	17.36	279.207	16.765	230.586	235.932	30.363	248.843	8.372	232.414	-3.365	295577830	0.423	846.643	0.733	0.595	15.601	26.212	24.759	29.428	29.275	29.682	5448.12	19.225	0.824	1817.07	0.334	5472	77.99	8.822	118.635	-12.459	2.449	1.794	0.146	0.775	1.638	1.191	0.214	3.128	0.432	0.412	2.15	0.941
0	Train	55.576	249.373	1.78091e+08	3.032	161.397	1.413	297.119	71.956	143.399	131.393	14.323	282.795	63.708	163.292	0.195	1.78091e+08	0.157	6101.03	0.676	0.537	16.28	30.309	24.739	36.249	32.311	37.108	6644.67	20.484	0.676	2526.62	0.38	6679	43.895	6.123	1602	45.477	32.518	6.9	0.65	1.668	2.499	4.056	0.063	5.503	0.336	0.22	3.868	0.894
0	Train	147.049	253.258	4.52246e+08	2.233	27.565	6.204	280.821	31.028	218.951	233.837	28.309	252.512	15.307	223.421	-1.962	4.52246e+08	0.318	1977.23	0.883	0.879	22.43	25.531	30.232	27.731	28.302	31.953	9031.46	22.541	0.839	2500.42	0.277	9060	72.614	8.475	352.604	-36.789	6.53	3.407	0.31	1.113	2.031	2.163	0.151	3.978	0.411	0.341	2.725	0.919
0	Train	135.903	248.387	1.79892e+08	2.615	51.89	3.735	272.563	34.083	204.78	217.581	36.634	235.929	22.823	209.313	-1.157	1.79892e+08	0.205	1877.3	0.882	0.835	16.835	20.151	23.195	22.204	25	25.318	4085.58	17.769	0.807	1530.79	0.375	4106	63.322	7.898	232.198	-24.277	7.28	3.479	0.351	1.312	2.156	1.743	0.062	4.863	0.447	0.158	3.211	0.895
1	Train	188.836	253.919	7.21615e+08	2.117	27.586	9.933	281.029	23.157	224.405	233.173	24.908	256.121	12.066	227.203	-2.428	7.21615e+08	0.312	1263.61	0.902	0.841	25.732	30.588	36.235	36.235	36.878	37.35	13936.4	27.587	0.718	3900.28	0.28	13979	92.5	9.593	210.676	-21.87	4.339	2.424	0.279	1.008	1.872	1.403	0.121	3.924	0.474	0.266	2.627	0.929
1	Train	139.57	254.586	8.50992e+07	2.383	34.056	5.009	273.741	33.999	216.975	233.185	35.037	238.704	19.211	221.789	-1.654	8.50992e+07	0.274	2112.09	0.856	0.749	11.771	15.716	17.029	18.028	17	18.974	1713.79	13.457	0.852	812.912	0.474	1730	72.151	8.452	319.095	-33.62	6.701	3.837	0.266	1.227	2.133	2.321	0.126	4.183	0.409	0.302	2.854	0.904
1	Train	83.574	189.275	3.42675e+07	2.745	54.603	3.596	284.956	33.615	131.298	124.579	32.471	252.485	22.658	138.168	0.804	3.42675e+07	0.178	1851.44	0.76	0.662	11.426	17.266	20.125	19.235	15.62	20.736	1775.33	13.127	0.811	874.054	0.492	1795	24.657	4.885	220.301	16.445	7.811	4.654	0.255	1.615	2.335	2.017	0.033	5.473	0.427	0.07	3.442	0.882
1	Train	146.578	255.103	1.58854e+08	2.455	42.014	4.73	273.532	32.432	216.693	231.108	51.45	222.082	19.975	220.914	-1.517	1.58854e+08	0.241	1847.12	0.977	0.86	15.16	17.625	20.809	20.248	20.616	20.976	3235.5	17.22	0.863	1225.88	0.379	3255	55.945	7.434	227.083	-25.456	6.18	3.447	0.28	1.262	2.127	1.843	0.087	4.441	0.45	0.214	2.953	0.89
1	Train	146.618	248.481	5.92064e+07	2.66	57.996	2.675	281.785	32.102	199.301	203.229	54.571	227.214	23.877	203.052	-0.47	5.92064e+07	0.175	1509.25	0.844	0.81	11.699	14.442	17.493	15.62	15.133	17.72	1420.75	12.192	0.838	728.938	0.513	1436	45.116	6.67	97.423	-5.89	5.971	3.482	0.263	1.413	2.162	1.474	0.037	5.109	0.449	0.074	3.278	0.885
0	Train	67.652	227.043	6.3182e+07	3.155	86.388	2.138	284.919	47.503	144.935	142.432	25.479	259.44	35.771	155.708	0.178	6.3182e+07	0.12	3238.81	0.694	0.565	12.085	21.384	18.358	25.06	23.195	25.1	2586.75	14.845	0.805	1131.33	0.437	2606	30.853	5.335	561.778	10.049	15.621	6.045	0.442	1.87	2.518	2.521	0.017	6.144	0.383	0.042	3.962	0.867
0	Train	164.101	251.643	6.68241e+08	2.208	29.51	6.778	281.823	27.035	219.904	232.425	18.183	263.64	14.616	223.222	-1.953	6.68241e+08	0.312	1470.13	0.794	0.378	15.894	42.066	46.615	39.217	43.186	47.603	13371.5	33.386	0.668	4078.19	0.305	13411	89.893	9.436	255.901	-27.904	5.743	2.363	0.414	0.962	1.887	1.426	0.144	4.001	0.42	0.333	2.768	0.933
0	Train	110.494	251.312	3.06705e+08	2.99	84.397	2.586	281.794	46.045	191.113	205.918	21.291	260.504	34.737	198.768	-0.717	3.06705e+08	0.145	2984.28	0.959	0.792	19.385	24.476	30	27.295	28.862	30.265	7734.83	23.467	0.822	2299.71	0.297	7763	71.292	8.335	451.934	-32.35	12.846	5.562	0.395	1.701	2.448	2.638	0.032	5.679	0.412	0.103	3.686	0.887
0	Train	82.374	243.584	7.67535e+07	3.198	86.223	2.162	281.969	48.012	163.806	166.556	18.352	263.617	35.999	173.696	-0.15	7.67535e+07	0.117	3337.93	0.809	0.647	12.453	19.259	22.804	18.868	19.416	23.937	2525.29	15.574	0.809	1107.84	0.439	2544	53.668	7.232	452.889	-10.299	13.122	7.664	0.262	2.122	2.658	3.12	0.016	6.23	0.366	0.034	3.861	0.862
0	Train	137.321	252.02	5.33031e+07	2.715	62.452	2.893	273.601	36.69	203.777	215.937	48.238	225.363	26.769	208.597	-0.834	5.33031e+07	0.178	1987.74	0.924	0.775	10.415	13.433	14.866	15.811	16.155	16.613	1211.42	12.414	0.845	650.478	0.537	1225	64.451	7.975	176.399	-17.718	7.045	3.629	0.316	1.363	2.184	1.758	0.051	4.961	0.446	0.142	3.262	0.891
1	Train	165.81	252.125	4.41373e+08	2.133	25.665	7.093	278.972	25.894	221.367	232.59	32.39	246.582	12.647	224.671	-2.074	4.41373e+08	0.327	1473.99	0.869	0.656	18.516	28.214	27.803	33.541	31.953	33.675	8716.29	24.525	0.818	2503.47	0.287	8744	73.472	8.534	232.166	-25.745	4.968	2.371	0.348	0.962	1.863	1.44	0.152	3.802	0.439	0.331	2.608	0.928
0	Train	64.75	198.123	1.86917e+07	2.908	64.241	3.15	277.617	39.649	122.09	112.069	32.324	245.293	27.275	131.862	0.823	1.86917e+07	0.155	2481.57	0.851	0.482	7.544	15.644	16.031	16.279	17.493	17.916	1060.21	13.315	0.784	641.388	0.605	1075	20.418	4.37	371.639	25.713	10.879	5.615	0.319	1.733	2.464	2.588	0.028	5.676	0.395	0.06	3.644	0.876
0	Train	100.017	236.211	4.89529e+07	2.984	74.964	2.2	273.423	41.274	162.909	157.526	44.577	228.846	30.799	170.295	0.171	4.89529e+07	0.138	2461.11	0.767	0.585	10.522	17.974	17.029	20	20.881	22.738	1671.38	13.782	0.786	866.154	0.518	1688	39.204	6.154	268.777	6.104	10.58	5.233	0.338	1.745	2.414	2.157	0.022	5.822	0.405	0.045	3.697	0.864
0	Train	106.634	240.994	8.46458e+07	2.991	81.413	2.152	272.669	42.604	174.126	173.241	21.727	250.941	32.869	181.236	-0.149	8.46458e+07	0.136	2526.72	0.816	0.56	11.412	20.383	21.471	21.024	23.431	24.042	2557.08	16.625	0.774	1168.63	0.457	2577	61.054	7.711	272.156	-6.288	11.159	4.782	0.4	1.639	2.356	2.067	0.024	5.726	0.421	0.06	3.694	0.881
0	Train	80.508	211.241	2.08501e+07	2.875	58.89	3.08	270.136	38.301	136.17	125.749	37.843	232.294	25.749	144.613	0.753	2.08501e+07	0.162	2370.58	0.713	0.622	9.248	14.873	16.279	14.866	12.649	17.378	984	10.604	0.817	585.943	0.595	997	27.237	5.111	355.667	26.782	10.236	5.78	0.279	1.81	2.478	2.465	0.028	5.681	0.391	0.079	3.582	0.861
0	Train	141.975	254.891	7.14943e+07	2.589	48.733	4.791	273.332	35.752	212.987	228.878	33.357	239.975	22.143	218.173	-1.516	7.14943e+07	0.216	2236.03	0.956	0.712	10.679	14.989	18.385	17.029	17.72	19.053	1483.12	14.335	0.806	780.407	0.526	1502	68.718	8.258	299.358	-30.238	7.217	5.136	0.167	1.537	2.352	2.754	0.068	4.76	0.428	0.173	3.113	0.882
0	Train	85.573	149.273	2.06818e+07	2.147	30.735	6.633	260.362	21.183	115.17	109.907	42.38	217.982	12.96	118.857	1.439	2.06818e+07	0.285	862.767	0.956	0.668	9.854	14.762	16.553	15.811	17.464	17.72	1450	14.119	0.863	717.811	0.495	1464	17.739	4.179	81.461	9.486	3.564	2.456	0.184	1.096	1.936	1.247	0.087	4.25	0.48	0.19	2.771	0.909
1	Train	163.327	255.187	9.29933e+07	2.16	25.005	7.088	278.568	27.957	223.525	235.859	38.397	240.171	13.412	227.295	-2.087	9.29933e+07	0.329	1699.31	0.69	0.578	11.184	19.344	16.155	21.932	20.616	22.494	1782.54	13.349	0.76	935.118	0.525	1800	75.272	8.659	187.892	-21.562	4.683	3.493	0.142	1.109	2.027	2.259	0.162	3.79	0.399	0.354	2.618	0.92
0	Train	89.47	176.071	3.99172e+07	2.503	43.565	3.283	255.724	26.503	131.724	130.852	41.95	213.774	18.377	135.942	0.246	3.99172e+07	0.207	1129.08	0.663	0.503	10.666	21.206	16.492	23.77	22.847	24.658	2140.08	14.062	0.799	1005.49	0.47	2160	23.905	4.866	55.554	1.408	4.129	3.221	0.123	1.365	2.109	1.346	0.046	4.9	0.462	0.095	3.055	0.889
1	Train	159.907	253.682	3.51313e+08	2.255	30.448	6.221	279.02	27.915	220.74	233.155	36.868	242.152	15.079	224.25	-1.874	3.51313e+08	0.291	1562.05	0.909	0.839	19.588	23.352	27.203	25.71	26.926	28.107	6961.29	21.228	0.867	2034.37	0.292	6986	73.334	8.522	231.76	-26.076	5.448	2.613	0.348	1.062	1.951	1.478	0.12	4.066	0.455	0.277	2.744	0.92
1	Train	145.543	254.665	8.11415e+07	2.521	44.498	4.395	280.862	32.236	214.91	227.554	47.549	233.313	20.445	219.053	-1.385	8.11415e+07	0.222	1798.21	0.879	0.847	12.47	14.728	17.804	16.643	15.297	18.055	1676	12.947	0.865	788.779	0.471	1691	70.49	8.367	169.896	-19.403	5.639	3.678	0.205	1.335	2.158	1.883	0.072	4.576	0.464	0.172	2.986	0.902
1	Train	94.69	239.093	3.08644e+07	3.093	84.129	2.149	268.343	45.492	163.586	159.345	26.973	241.37	34.608	172.271	0.006	3.08644e+07	0.127	2916.76	0.87	0.808	10.461	12.948	14.866	13.342	15.133	16.155	1022.46	11.266	0.809	606.775	0.593	1040	40.241	6.222	404.774	-1.874	13.084	6.985	0.305	2.019	2.596	2.861	0.018	6.09	0.373	0.038	3.838	0.847
0	Train	86.844	200.86	4.35949e+07	2.694	49.807	3.624	278.26	33.493	132.472	122.969	40.513	237.747	21.674	139.413	1.001	4.35949e+07	0.191	1887.1	0.862	0.804	13.382	16.654	18.028	18.248	18.682	19.849	2225.75	14.363	0.848	972.38	0.437	2243	25.767	4.939	309.13	27.345	9.261	3.778	0.421	1.418	2.213	1.74	0.041	5.291	0.44	0.106	3.471	0.895
0	Train	60.392	204.339	7.67134e+07	3.003	72.111	2.951	286.791	43.359	122.569	111.831	26.365	260.426	30.345	133.942	0.782	7.67134e+07	0.144	2917.32	0.643	0.586	15.098	25.745	27.313	27.731	21.213	28.601	4251.96	16.549	0.743	1708.13	0.402	4276	21.049	4.442	497.955	34.005	12.336	7.058	0.273	1.992	2.606	3.048	0.023	5.955	0.379	0.049	3.734	0.861
0	Train	79.478	194.383	2.88305e+07	2.836	59.968	3.058	281.92	35.232	133.371	128.364	41.484	240.436	24.503	140.524	0.54	2.88305e+07	0.162	1959.09	0.719	0.619	10.908	17.636	15.524	21.213	20.616	21.237	1435.71	12.676	0.65	946.137	0.659	1460	24.373	4.859	181.778	10.712	7.559	4.517	0.251	1.599	2.309	1.935	0.031	5.477	0.434	0.066	3.45	0.883
0	Train	68.127	168.063	3.24582e+07	2.594	44.392	4.998	284.763	30.647	112.116	104.456	37.45	247.313	18.964	119.551	1.28	3.24582e+07	0.207	1722.54	0.751	0.663	12.496	18.846	20.809	19.698	18.028	21.401	2251.62	14.16	0.787	1055.06	0.469	2271	17.382	4.058	301.102	26.753	7.719	4.044	0.314	1.424	2.233	1.987	0.047	5.148	0.444	0.097	3.326	0.896
0	Train	141.976	251.942	7.92056e+08	2.636	52.774	4.309	282.245	34.697	208.307	221.981	24.029	258.216	23.002	213.019	-1.295	7.92056e+08	0.204	1985.39	0.767	0.612	23.167	37.84	38.897	38.949	39.661	43.749	17416.5	29.014	0.772	4210.25	0.242	17455	81.26	8.959	289.891	-28.454	8.009	4.022	0.331	1.406	2.235	2.036	0.057	5.006	0.446	0.154	3.272	0.904
0	Train	100.413	221.924	3.65628e+08	2.874	63.365	2.572	280.812	37.072	154.24	147.659	22.174	258.637	26.497	160.82	0.409	3.65628e+08	0.156	2073.31	0.812	0.543	19.627	36.175	44.283	36.878	43.186	44.688	14100.8	29.367	0.776	3636.48	0.258	14137	46.783	6.751	224.941	12.395	9.117	4.3	0.359	1.564	2.295	1.836	0.028	5.601	0.432	0.064	3.582	0.893
0	Train	93.062	241.76	1.84885e+08	3.11	79.626	2.391	291.526	45.084	172.57	178.38	19.234	272.292	33.057	181.023	-0.382	1.84885e+08	0.126	2988.86	0.753	0.609	15.84	25.997	27.857	30.017	23.087	30.43	5618.08	19.58	0.831	1838.55	0.327	5642	57.576	7.505	417.826	-19.605	11.964	6.982	0.263	2.034	2.597	2.808	0.018	6.089	0.373	0.036	3.781	0.866
0	Train	99.626	231.43	2.07657e+08	2.998	72.181	2.359	279.1	40.4	163.313	161.997	26.934	252.166	29.635	170.491	-0.011	2.07657e+08	0.137	2396.13	0.833	0.651	17.418	26.762	30.806	28.425	29.732	32.094	7115.75	22.306	0.791	2262.91	0.318	7144	39.037	6.151	258.671	-1.134	10.046	5.248	0.313	1.748	2.415	2.164	0.021	5.862	0.409	0.04	3.692	0.874
0	Train	93.23	196.493	3.83906e+07	2.71	51.072	3.185	271.878	31.699	141.475	137.086	44.132	227.746	21.52	147.108	0.533	3.83906e+07	0.181	1625.56	0.634	0.605	11.524	19.036	15	20.616	21.541	22.361	1755.79	12.069	0.799	880.943	0.502	1774	28.195	5.246	147.837	9.044	6.668	3.961	0.255	1.489	2.239	1.719	0.036	5.327	0.438	0.079	3.366	0.881
0	Train	137.841	245.892	1.11825e+08	2.588	59.338	3.082	270.208	34.867	202.132	215.998	53.36	216.849	25.201	206.516	-0.919	1.11825e+08	0.207	1791.48	0.876	0.592	11.66	19.692	23.537	20.248	22.804	23.622	2601.25	17.256	0.768	1190.5	0.458	2622	47.747	6.829	201.392	-20.993	7.264	2.815	0.436	1.155	2.038	1.444	0.075	4.699	0.421	0.211	3.207	0.898
1	Train	144.998	253.169	166534818	2.582	49.35	4.413	275.052	33.413	211.449	224.863	32.561	242.491	21.867	215.801	-1.337	166534818	0.212	1859.25	0.644	0.565	13.775	24.365	20.518	27.514	26.077	28.496	3554.58	15.702	0.794	1418.78	0.399	3576	68.297	8.216	211.855	-22.534	6.492	3.318	0.32	1.25	2.114	1.749	0.07	4.689	0.455	0.183	3.113	0.907
0	Train	132.356	249.481	3.31319e+07	2.764	66.734	2.668	271.242	37.563	198.596	208.111	40.1	231.142	27.984	203.634	-0.669	3.31319e+07	0.168	2026.47	0.946	0.734	8.945	12.189	15.264	14.213	13.928	15.556	785.25	11.526	0.785	524.439	0.668	799	59.805	7.69	150.829	-12.701	7.3	4.6	0.226	1.604	2.334	2.008	0.04	5.21	0.425	0.118	3.34	0.874
1	Train	172.975	253.434	1831816733	2.176	27.834	8.247	283.619	27.267	220.998	232.801	16.966	266.653	12.533	224.994	-2.322	1831816733	0.31	1782.35	0.876	0.712	31.121	43.735	48.26	44.147	49.93	50.289	36130	38.302	0.792	6669.77	0.185	36186	91.145	9.5	441.622	-41.904	6.375	2.785	0.388	1.051	1.916	1.676	0.124	3.971	0.469	0.274	2.682	0.927
1	Train	157.458	255.638	3.34118e+07	2.399	42.48	4.733	272.374	30.051	220	233.779	68.941	203.433	19.291	223.479	-1.459	3.34118e+07	0.242	1542.73	0.626	0.615	8.387	13.641	13.342	11.402	15.232	15.362	657.625	8.541	0.832	439.522	0.668	669	57.791	7.573	134.516	-16.063	4.838	3.075	0.218	1.19	2.067	1.649	0.091	4.273	0.446	0.218	2.866	0.895
0	Train	108.763	250.335	5.90574e+07	2.986	82.375	2.633	280.882	45.47	190.561	203.182	20.041	260.841	34.095	198.159	-0.727	5.90574e+07	0.147	2953.31	0.89	0.785	11.526	14.687	16.279	16.643	17.205	18.221	1489.71	13.066	0.836	754.638	0.507	1504	71.706	8.4	369.06	-26.824	11.071	6.468	0.262	1.863	2.55	2.977	0.032	5.656	0.396	0.105	3.61	0.878
0	Train	117.754	214.872	2.88572e+08	2.607	52.814	2.463	267.446	29.988	167.515	169.185	57.602	209.844	21.858	171.45	-0.096	2.88572e+08	0.184	1333.91	0.777	0.682	20.217	29.645	30.017	31.623	31.575	33.838	9788.58	23.044	0.849	2605.58	0.266	9817	29.616	5.341	101.94	-2.53	6.269	1.923	0.529	1.032	1.801	0.84	0.046	4.838	0.494	0.09	3.353	0.904
1	Train	126.48	255.809	2.51706e+07	2.779	76.318	3.002	274.419	41.902	205.245	222.211	34.909	239.51	30.349	211.443	-0.946	2.51706e+07	0.175	2582.5	0.917	0.624	7.198	11.543	13.928	13.038	12.53	14.731	551.167	10.584	0.761	427.471	0.776	563	64.673	8.006	259.805	-25.05	8.354	6.029	0.162	1.786	2.504	2.824	0.047	5.134	0.395	0.129	3.319	0.864
0	Train	74.103	238.881	5.44747e+07	3.146	98.811	1.886	270.065	50.405	159.131	159.085	37.688	232.376	39.624	169.682	-0.074	5.44747e+07	0.117	3469.4	0.723	0.57	10.935	19.188	17.088	20.396	21.541	21.932	1873.25	13.881	0.771	952.879	0.509	1892	39.273	6.031	653.334	-20.29	17.381	5.765	0.502	1.796	2.493	2.505	0.019	6.018	0.375	0.049	3.965	0.862
1	Train	209.585	253.953	3728602960	1.779	23.562	18.819	283.259	16.71	230.626	235.064	26.884	256.376	9.777	232.221	-3.315	3728602960	0.372	738.376	0.868	0.633	36.444	57.547	59.034	70.434	60.008	72.698	69078.8	49.976	0.758	10746.5	0.156	69142	77.338	8.778	170.407	-15.567	2.696	1.558	0.263	0.829	1.625	0.868	0.151	3.38	0.496	0.301	2.258	0.935
1	Train	132.171	253.393	1.17056e+08	2.517	45.337	4.138	283.558	36.086	212.08	229.139	36.992	246.566	22.556	217.168	-1.413	1.17056e+08	0.24	2184.16	0.979	0.879	13.993	15.923	17.889	19.209	18.248	19.339	2463.5	15.594	0.87	1014.21	0.412	2482	69.211	8.271	296.98	-32.062	7.226	4.031	0.28	1.329	2.208	2.253	0.093	4.515	0.425	0.241	3.01	0.904
0	Train	141.023	250.384	1.07957e+08	2.709	57.592	3.547	274.31	34.43	202.449	212.945	36.209	238.102	23.86	207.02	-0.968	1.07957e+08	0.18	1871.62	0.674	0.563	12.303	21.845	18.028	25.08	23.77	25.318	2490.17	14.732	0.75	1185.3	0.476	2519	62.177	7.841	170.905	-16.25	6.668	3.879	0.262	1.442	2.223	1.781	0.045	5.076	0.449	0.104	3.268	0.885
1	Train	137.231	251.99	5.83469e+07	2.562	51.59	3.764	274.142	35.518	209.661	225.857	55.41	218.732	23.395	214.426	-1.251	5.83469e+07	0.222	2020.77	0.772	0.746	10.832	14.526	14.765	15.264	15.811	16.553	1254.5	11.211	0.886	635.169	0.506	1269	52.68	7.218	196.866	-22.483	6.187	3.882	0.226	1.333	2.202	2.099	0.086	4.551	0.432	0.222	3.005	0.886
0	Train	97.026	200.917	1.75325e+07	2.774	55.439	3.026	285.918	32.94	147.38	145.899	45.68	240.238	22.885	153.098	0.276	1.75325e+07	0.17	1718.31	0.716	0.598	8.213	13.739	13.928	15.264	13	15.524	734.458	9.833	0.815	482.845	0.657	748	31.241	5.552	112.328	2.023	6.217	4.55	0.153	1.638	2.32	1.852	0.031	5.406	0.423	0.062	3.338	0.88
1	Train	192.418	252.359	3.31882e+08	1.985	24.206	9.105	277.605	20.704	225.198	232.563	44.341	233.264	10.595	227.419	-2.297	3.31882e+08	0.349	1005.25	0.925	0.825	18.91	22.921	25.807	26.173	26.833	27.857	6390.38	21.21	0.82	2030.65	0.318	6417	75.331	8.665	100.281	-11.963	2.959	1.939	0.202	0.875	1.75	1.169	0.161	3.545	0.454	0.335	2.414	0.933
0	Train	83.364	199.461	2.66172e+07	2.811	52.342	3.303	270.776	34.807	134.596	128.307	33.806	236.97	22.964	141.894	0.728	2.66172e+07	0.171	2017.84	0.774	0.749	11.234	15.001	16.553	16.643	14.56	16.912	1306.79	11.616	0.785	736.287	0.563	1322	25.294	4.952	246.028	18.802	8.209	5.14	0.23	1.718	2.399	2.159	0.032	5.546	0.412	0.073	3.456	0.866
0	Train	94.21	169.61	3.19848e+07	2.323	39.942	3.787	261.875	23.998	130.751	126.957	47.699	214.175	16.458	134.275	0.659	3.19848e+07	0.236	934.06	0.851	0.621	10.505	16.926	16.155	19.723	18.682	20.469	1757.17	14.402	0.821	857.894	0.488	1774	23.808	4.825	56.362	4.165	4.04	1.946	0.349	1.016	1.803	0.896	0.064	4.465	0.496	0.123	3.012	0.914
0	Train	66.689	163.618	5.49646e+07	2.576	45.562	4.74	277.242	30.827	109.341	100.788	35.635	241.607	19.634	116.742	1.268	5.49646e+07	0.206	1673.22	0.824	0.688	14.974	21.751	22.361	23.022	24.166	26.42	4007.46	17.92	0.801	1523.83	0.38	4033	16.563	3.928	300.015	28.063	8.051	3.521	0.393	1.363	2.163	1.64	0.047	5.09	0.451	0.106	3.337	0.899
0	Train	88.521	124.975	961885	1.361	17.84	3.529	144.335	11.615	103.493	99.666	81.764	62.571	7.737	104.549	1.076	961885	0.421	219.649	0.916	0.718	4.098	5.71	6.325	6.325	6.708	6.782	82.542	5.228	0.885	103.631	1.255	88	2.958	1.67	3.914	0.728	1.298	0.622	0.347	0.533	1.165	0.319	0.186	2.68	0.456	0.29	2.048	0.871
0	Train	124.847	199.225	3.21762e+07	2.261	40.343	2.688	235.608	23.154	158.941	156.785	72.511	163.097	16.555	161.477	0.08	3.21762e+07	0.239	812.552	0.615	0.302	6.605	21.878	16.125	24.515	23.087	24.698	1214.08	13.456	0.634	867.664	0.715	1234	25.164	4.94	45.217	1.094	4.098	1.068	0.582	0.717	1.469	0.529	0.084	4.037	0.47	0.155	3.015	0.924
0	Train	160.291	238.09	2.58958e+08	2.053	40.757	3.589	258.079	25.633	210.076	223.398	89.689	168.39	18.124	212.421	-1.183	2.58958e+08	0.306	990.597	0.912	0.802	18.108	22.578	28.16	25.495	28.284	29.698	5711.79	20.586	0.701	2205.01	0.386	5739	38.159	6.103	88.816	-12.937	4.758	1.105	0.618	0.638	1.527	0.687	0.195	3.453	0.345	0.408	2.621	0.934
0	Train	135.041	195.58	1.97485e+07	1.936	34.749	2.346	215.704	18.802	167.163	168.318	104.477	111.227	13.959	168.689	-0.266	1.97485e+07	0.292	512.677	0.857	0.692	8.268	11.95	12.083	13.601	13.416	14.491	681.292	10.24	0.814	460.192	0.675	694	11.439	3.332	15.404	-1.28	2.352	0.998	0.406	0.718	1.427	0.469	0.11	3.6	0.504	0.207	2.621	0.887
0	Train	114.081	186.868	9.81907e+06	2.164	40.575	2.524	223.286	22.798	149.495	146.167	93.712	129.574	16.779	151.999	0.382	9.81907e+06	0.249	755.057	0.749	0.731	7.535	10.301	11.705	10.63	10.817	12.247	415.042	7.715	0.862	312.114	0.752	425	14.383	3.719	31.205	1.509	3.499	1.303	0.458	0.844	1.542	0.564	0.075	4.067	0.523	0.129	2.901	0.887
0	Train	155.207	233.864	6.53691e+07	2.219	44.899	2.289	251.4	24.628	198.535	204.434	122.496	128.904	18.532	200.691	-0.464	6.53691e+07	0.235	860.561	0.875	0.757	11.557	15.263	17.493	16.763	16.643	18.841	1603.25	13.356	0.723	916.29	0.572	1623	22.192	4.624	45.905	-4.659	4.168	0.935	0.631	0.651	1.435	0.501	0.097	3.822	0.438	0.201	2.935	0.922
0	Train	154.035	222.145	3.04484e+07	2.096	37.945	2.551	239.624	21.798	190.761	194.825	116.268	123.356	15.948	192.58	-0.463	3.04484e+07	0.265	697.187	0.895	0.819	9.843	12.022	15.264	13.454	13.038	15.556	808.125	10.761	0.771	544.142	0.673	821	19.16	4.313	27.663	-2.59	3.184	0.948	0.538	0.67	1.437	0.491	0.106	3.738	0.46	0.231	2.801	0.909
0	Train	110.361	236.407	3.24474e+08	2.595	97.993	1.732	247.102	46.899	180.604	187.895	57.941	189.161	40.18	187.862	-0.363	3.24474e+08	0.205	2674.03	0.652	0.557	18.805	33.786	29.967	36.401	32.45	38.013	9163.17	22.016	0.686	3088.95	0.337	9194	38.286	5.848	536.938	-30.164	17.296	0.972	0.894	0.57	1.445	0.637	0.136	4.116	0.323	0.339	3.313	0.941
0	Train	133.399	213.274	4.93787e+07	2.339	40.943	2.787	261.109	24.356	174.038	173.984	102.183	158.925	17.135	176.672	0.235	4.93787e+07	0.228	923.588	0.906	0.82	11.879	14.482	17.692	15.811	15.811	17.944	1567.04	13.114	0.848	769.144	0.491	1582	13.913	3.642	51.329	1.194	4.132	1.548	0.453	0.875	1.683	0.762	0.074	4.322	0.482	0.167	3.047	0.899
0	Train	117.361	229.994	1.08494e+08	2.685	74.823	1.876	238.876	36.201	173.851	172.221	63.404	175.472	29.287	178.818	-0.127	1.08494e+08	0.162	1751.94	0.591	0.342	10.35	30.301	25.554	28.601	22.825	32.202	3358.96	17.905	0.579	1874.48	0.558	3393	34.147	5.674	181.696	-3.567	9.641	1.856	0.677	0.933	1.797	0.951	0.048	4.773	0.436	0.112	3.491	0.906
0	Train	188.966	250.761	7.57411e+07	1.841	28.081	4.824	255.94	19.693	229.554	239.902	116.105	139.835	12.761	230.952	-1.526	7.57411e+07	0.377	643.828	0.802	0.541	9.167	16.949	19.313	16.492	18.868	20.857	1395.21	13.594	0.773	781.617	0.56	1420	33.973	5.798	29.8	-4.768	2.361	0.944	0.418	0.602	1.434	0.569	0.217	3.111	0.387	0.427	2.399	0.929
1	Train	203.657	239.33	8.37122e+07	1.259	14.029	7.912	259.482	12.341	226.659	232.965	132.888	126.594	6.698	227.32	-2.057	8.37122e+07	0.548	299.815	0.846	0.774	12.028	15.543	15.232	18.682	18.385	19.519	1603.25	13.156	0.757	874.605	0.546	1620	22.59	4.738	10.121	-2.373	1.043	0.496	0.35	0.337	1.08	0.381	0.475	1.942	0.227	0.676	1.515	0.954
0	Train	226.849	246.726	1.66914e+08	0.524	7.083	16.689	253.464	6.792	239.191	242.61	148.074	105.39	3.562	239.415	-3.044	1.66914e+08	0.833	107.169	0.861	0.674	13.214	19.597	20	22.204	22.361	23.558	2886.88	16.872	0.763	1284.64	0.445	2912	24.458	4.943	1.457	-0.431	0.214	0.12	0.276	0.099	0.478	0.111	0.811	0.73	0.083	0.899	0.621	0.986
1	Train	198.089	249.531	1.53356e+08	1.637	21.573	7.782	259.435	17.307	230.535	239.41	89.771	169.664	10.013	231.764	-2.03	1.53356e+08	0.457	568.519	0.764	0.717	14.147	19.718	23.087	20.881	22.472	24.29	2834.38	15.07	0.764	1267.55	0.447	2855	45.783	6.74	49.229	-7.227	2.36	0.916	0.441	0.543	1.411	0.616	0.299	2.872	0.322	0.527	2.209	0.944
0	Train	154.71	246.502	314516469	2.317	67.524	1.714	257.703	31.865	204.388	208.501	105.261	152.442	26.68	207.483	-0.272	314516469	0.23	1274.47	0.574	0.495	16.691	33.696	23.022	37.216	37.363	37.603	7274.88	19.336	0.686	2647.94	0.364	7306	24.468	4.809	77.585	-6.271	6.371	1.01	0.725	0.647	1.485	0.579	0.111	3.958	0.399	0.279	3.075	0.924
0	Train	104.713	158.231	5.58268e+06	1.789	31.942	3.085	201.227	17.4	129.502	126.708	93.026	108.201	12.549	131.265	0.715	5.58268e+06	0.343	459.723	0.954	0.882	7.225	8.189	9.434	9.487	9.487	9.899	314.875	7.812	0.876	255.426	0.811	324	8.501	2.865	15.751	1.988	2.191	1.027	0.365	0.721	1.454	0.496	0.117	3.544	0.487	0.199	2.535	0.902
0	Train	206.476	245.691	6.21541e+07	1.238	18.901	5.371	256.533	12.835	230.361	236.001	153.443	103.09	8.16	230.979	-1.518	6.21541e+07	0.55	284.84	0.803	0.421	7.372	17.53	15.811	20.1	21.932	22.494	1148.42	14.085	0.706	750.801	0.654	1165	14.394	3.78	5.066	-1.356	0.867	0.461	0.289	0.338	1.067	0.345	0.45	1.996	0.246	0.656	1.569	0.947
0	Train	90.746	133.285	7.1105e+06	1.637	21.234	4.978	186.617	13.683	109.821	107.009	78.714	107.903	8.962	111.3	1.223	7.1105e+06	0.369	326.944	0.909	0.834	8.562	10.264	12.042	12.042	11.705	12.728	563.042	9.325	0.865	381.377	0.677	574	4.194	1.972	13.797	2.1	1.902	0.687	0.469	0.562	1.251	0.364	0.159	3.103	0.46	0.298	2.393	0.909
0	Train	87.588	135.183	2.99744e+07	1.919	22.879	8.685	236.084	16.84	110.535	107.373	51.957	184.127	9.694	113.276	1.504	2.99744e+07	0.342	613.502	0.813	0.754	13.475	17.879	21.954	18.439	21.378	22.316	2314.25	14.533	0.697	1214.31	0.525	2336	9.481	2.967	88.849	7.43	3.563	0.844	0.618	0.557	1.372	0.527	0.156	3.504	0.384	0.335	2.743	0.941
0	Train	186.838	235.071	9.84457e+07	1.601	20.557	6.387	241.671	16.106	218.555	227.722	117.853	123.818	9.575	219.622	-1.874	9.84457e+07	0.415	467.805	0.626	0.486	10.812	22.249	26	20.1	22.804	27.037	2017.96	13.937	0.64	1205.86	0.598	2041	30.85	5.528	20.566	-4.2	1.821	0.679	0.447	0.439	1.252	0.483	0.329	2.464	0.283	0.545	1.919	0.941
0	Train	203.473	237.844	2.14158e+08	1.254	12.863	9.88	245.718	12.085	224.831	231.165	117.55	128.168	6.089	225.541	-2.459	2.14158e+08	0.54	319.637	0.563	0.265	9.559	36.105	37.108	22.361	33.242	39.128	4180.75	20.341	0.589	2131.74	0.51	4210	32.569	5.691	14.492	-3.198	1.232	0.49	0.419	0.329	1.059	0.379	0.464	1.914	0.224	0.665	1.525	0.956
0	Train	119.535	231.532	2.38935e+07	2.655	61.914	2.086	252.919	33.351	174.976	176.534	88.577	164.343	25.161	179.448	-0.013	2.38935e+07	0.169	1584.77	0.709	0.467	7.073	15.151	14.318	16.492	16.279	17.916	726.917	10.741	0.671	582.297	0.801	742	24.087	4.767	128.128	-3.105	7.453	2.039	0.567	1.042	1.827	0.913	0.043	4.84	0.471	0.088	3.426	0.894
0	Train	113.156	159.946	10659367	1.713	24.103	3.744	203.492	14.812	137.428	138.569	72.044	131.449	10.297	138.711	-0.415	10659367	0.362	354.304	0.995	0.829	8.149	9.834	11.662	11.402	11.402	13.115	543.375	9.788	0.864	372.82	0.686	554	17.171	4.108	13.79	-1.565	1.781	0.589	0.502	0.488	1.196	0.345	0.179	2.996	0.407	0.33	2.352	0.94
0	Train	189.854	240.417	2.30466e+07	1.408	21.964	4.916	243.543	16.494	223.536	232.935	133.93	109.614	10.352	224.566	-1.612	2.30466e+07	0.489	461.856	0.758	0.566	6.602	11.655	10.296	12.207	11.662	13.191	446.417	8.833	0.802	352.147	0.789	457	21.599	4.635	10.576	-2.711	1.324	0.868	0.203	0.49	1.335	0.623	0.401	2.165	0.248	0.614	1.665	0.927
0	Train	198.489	239.882	3.27573e+08	1.247	15.546	8.079	245.741	13.988	226.275	234.685	103.457	142.284	7.789	227.108	-2.172	3.27573e+08	0.556	377.619	0.791	0.605	16.807	27.762	32.558	30.083	28.844	33.422	6313.88	21.949	0.65	2540.4	0.402	6351	32.316	5.656	23.511	-4.958	1.696	0.411	0.607	0.281	0.968	0.33	0.496	1.92	0.19	0.695	1.558	0.962
0	Train	92.453	133.664	5.62556e+06	1.671	19.555	5.67	191.325	13.677	109.314	103.974	85.944	105.381	8.573	110.828	1.601	5.62556e+06	0.36	333.377	0.699	0.641	7.316	11.409	12.207	11.18	11.18	13.115	446.875	7.98	0.847	333.701	0.747	458	4.179	1.945	19.202	3.081	2.337	0.756	0.512	0.591	1.308	0.398	0.141	3.243	0.456	0.235	2.491	0.905
0	Train	92.264	123.288	3.17911e+07	1.464	13.683	11.718	220.753	10.947	106.515	102.9	69.478	151.275	5.996	107.794	2.431	3.17911e+07	0.427	274.084	0.764	0.682	13.296	19.5	22.023	21.633	17.889	22.891	2717.79	14.893	0.847	1111.97	0.409	2736	8.113	2.805	20.164	2.987	1.641	0.65	0.432	0.476	1.246	0.42	0.222	2.774	0.366	0.382	2.166	0.943
0	Train	209.343	240.633	1.86825e+08	1.029	10.076	10.235	256.472	10.798	229.692	235.45	108.263	148.209	5.232	230.25	-2.492	1.86825e+08	0.647	256.525	0.83	0.636	13.592	21.362	21.954	24.021	24.042	25.318	3500.75	17.736	0.752	1482.15	0.423	3524	33.91	5.814	8.534	-2.047	0.802	0.375	0.328	0.239	0.867	0.316	0.613	1.449	0.152	0.778	1.181	0.972
0	Train	133.745	238.322	1731348953	2.391	67.826	2.518	257.516	35.343	197.694	211.181	61.942	195.573	27.876	201.959	-0.792	1731348953	0.235	1704.65	0.514	0.37	25.823	69.795	74.967	75.133	44.944	75.558	42377.7	35.906	0.627	9380.95	0.221	42448	44.482	6.505	234.285	-23.175	9.662	0.981	0.815	0.561	1.436	0.657	0.145	3.901	0.32	0.346	3.084	0.947
0	Train	90.281	122.797	1.90123e+07	1.212	18.175	2.565	146.329	10.202	106.491	106.533	77.288	69.041	7.465	107.214	0.155	1.90123e+07	0.483	154.45	0.797	0.694	11.243	16.206	15.652	17.493	17.889	19.026	1639	12.912	0.843	797.718	0.487	1654	3.345	1.802	1.814	-0.073	0.791	0.403	0.324	0.382	1.012	0.254	0.29	2.25	0.364	0.481	1.808	0.905
0	Train	177.409	246.755	4.76397e+07	1.779	32.73	3.839	256.648	22.073	222.687	234.347	132.291	124.357	14.93	224.408	-1.302	4.76397e+07	0.4	769.777	0.804	0.603	8.601	14.271	14.213	15.297	16.125	17.607	931.625	11.471	0.763	604.246	0.649	946	21.001	4.546	31.897	-6.003	2.444	1.106	0.377	0.6	1.492	0.733	0.3	2.896	0.297	0.53	2.17	0.922
0	Train	99.348	214.841	1.33131e+08	2.508	56.353	2.902	253.255	35.175	141.16	125.67	73.451	179.804	24.945	147.575	0.997	1.33131e+08	0.22	1852.29	0.565	0.481	15.405	31.999	25.318	36.401	32.388	36.455	6083.29	18.087	0.71	2268.58	0.373	6113	20.402	4.235	330.588	32.584	10.895	1.046	0.825	0.649	1.491	0.611	0.096	4.265	0.406	0.256	3.383	0.938
0	Train	107.76	144.629	7.15654e+06	1.399	21.934	2.362	160.261	11.8	127.025	127.193	93.429	66.832	8.715	127.825	-0.084	7.15654e+06	0.429	203.752	0.734	0.661	7.151	10.811	11.662	9.434	11.705	12.124	428	7.933	0.859	319.727	0.747	438	7.41	2.703	2.674	-0.154	0.958	0.537	0.28	0.458	1.155	0.324	0.235	2.575	0.395	0.402	1.961	0.911
0	Train	98.927	140.02	4.17653e+06	1.518	19.475	5.093	183.288	13.079	117.728	114.279	88.993	94.295	8.543	118.986	1.21	4.17653e+06	0.448	297.783	0.928	0.572	5.286	9.244	10.296	9.487	10.44	10.863	285.875	8.576	0.835	251.334	0.879	295	5.71	2.334	15.707	2.815	1.799	0.743	0.42	0.568	1.307	0.412	0.208	2.976	0.434	0.398	2.28	0.909
1	Train	197.737	236.23	1.0031e+08	1.253	10.312	11.643	245.517	14.075	223.659	232.042	90.055	155.462	6.104	224.685	-2.803	1.0031e+08	0.578	459.782	0.88	0.777	12.597	16.218	18.439	19	19.416	19.849	1965.79	14.277	0.767	989.591	0.503	1987	45.362	6.715	38.707	-6.406	1.608	0.527	0.481	0.307	1.016	0.432	0.552	1.729	0.173	0.736	1.389	0.965
0	Train	92.003	131.474	2.30533e+07	1.634	15.658	10.193	222.021	14.516	107.69	100.503	73.524	148.496	7.279	109.92	2.525	2.30533e+07	0.392	485.398	0.769	0.593	10.8	18.2	20.224	16.643	20.616	20.833	1891	13.99	0.78	948.484	0.502	1908	8.148	2.773	52.894	8.05	2.82	0.975	0.485	0.584	1.434	0.624	0.188	3.07	0.365	0.311	2.384	0.932
1	Train	220.726	246.258	5.26707e+08	0.995	6.191	11.017	259.43	8.704	236.932	240.539	133.538	125.892	3.433	237.344	-2.546	5.26707e+08	0.679	195.713	0.738	0.687	20.572	29.925	35.057	27.459	36.235	38.484	9306.17	22.093	0.724	2956.7	0.318	9350	24.7	4.958	5.422	-0.853	0.678	0.219	0.507	0.164	0.678	0.191	0.643	1.397	0.122	0.799	1.19	0.978
0	Train	90.286	126.337	8.07264e+06	1.5	16.938	8.401	199.894	12.849	108.739	104.916	79.701	120.193	7.337	110.345	2.003	8.07264e+06	0.429	351.801	0.857	0.712	8.319	11.676	12.53	13	13.416	13.748	650.583	10.007	0.811	447.892	0.688	663	3.876	1.895	20.622	3.44	1.8	0.655	0.466	0.489	1.245	0.409	0.234	2.754	0.377	0.415	2.179	0.922
0	Train	155.679	234.834	2.41406e+07	2.25	42.545	3.085	247.036	24.731	198.579	201.71	96.475	150.56	17.79	200.92	-0.721	2.41406e+07	0.234	935.276	0.812	0.79	9.09	11.511	13	12.649	13.892	14.142	584.875	9.342	0.738	458.463	0.784	598	32.421	5.639	43.119	-3.994	3.894	1.391	0.471	0.812	1.643	0.718	0.085	3.989	0.455	0.153	2.889	0.906
0	Train	115.674	193.829	2.60102e+07	2.289	47.426	2.098	219.997	24.707	154.569	155.422	84.9	135.097	18.9	157.315	-0.074	2.60102e+07	0.221	856.353	0.773	0.683	9.763	14.304	16.279	16.279	14.318	16.763	1036.21	11.059	0.8	619.005	0.597	1051	16.035	3.91	41.245	-0.887	4.189	1.215	0.549	0.8	1.531	0.558	0.071	4.127	0.501	0.13	3.031	0.893
0	Train	101.135	156.105	1.3536e+07	1.866	29.047	3.332	206.801	17.109	126.661	124.644	84.946	121.856	12.007	128.481	0.691	1.3536e+07	0.323	464.181	0.784	0.662	8.926	13.48	16.125	13.038	16.279	16.643	805.333	10.571	0.738	567.04	0.704	820	7.653	2.687	19.084	1.901	2.484	0.756	0.533	0.599	1.299	0.389	0.127	3.45	0.472	0.222	2.644	0.917
0	Train	135.296	212.452	1.7996e+07	2.252	45.648	2.126	235.133	24.461	173.908	175.041	99.516	135.617	18.64	176.299	0.001	1.7996e+07	0.231	837.308	0.784	0.724	8.336	11.507	13.038	12.806	11.402	13.491	565.833	9.02	0.757	437.29	0.773	579	23.018	4.707	44.567	-1.366	4.363	0.917	0.652	0.676	1.391	0.449	0.079	3.987	0.489	0.149	3.048	0.919
1	Train	178.326	234.793	3.32962e+07	1.882	28.371	5.669	239.722	19.527	212.913	222.05	106.733	132.989	12.844	214.451	-1.645	3.32962e+07	0.326	657.29	0.887	0.67	8.178	12.207	13.601	15	13.038	15.133	711.167	10.831	0.787	489.419	0.688	724	28.588	5.306	36.899	-6.22	2.659	0.946	0.462	0.597	1.45	0.584	0.208	3.038	0.367	0.401	2.31	0.921
0	Train	119.481	226.918	3.74263e+07	2.583	68.1	1.832	234.994	34.033	177.239	180.735	93.897	141.097	27.421	181.509	-0.276	3.74263e+07	0.174	1531.94	0.665	0.574	9.632	16.792	19.313	14.318	17.464	20.905	1120.54	11.167	0.749	696.68	0.622	1136	25.483	4.926	112.531	-6.023	7.206	2.34	0.509	1.148	1.911	0.987	0.046	4.74	0.454	0.105	3.343	0.872
0	Train	103.794	193.64	5.58346e+07	2.357	39.264	3.247	233.093	26.177	139.734	132.644	76.213	156.88	17.384	143.671	0.858	5.58346e+07	0.234	1115.54	0.778	0.435	10.103	23.21	22.472	25.612	22.804	26.552	2681.29	18.057	0.676	1380.86	0.515	2705	11.817	3.249	123.406	12.796	6.217	1.184	0.681	0.714	1.535	0.651	0.086	4.219	0.44	0.179	3.193	0.917
0	Train	101.124	168.988	1.27141e+07	2.149	37.055	2.995	219.533	21.576	131.585	127.894	69.916	149.617	15.25	134.291	0.564	1.27141e+07	0.266	719.539	0.859	0.622	7.676	12.334	13.038	13.038	13.416	14.595	692.625	10.6	0.849	445.938	0.644	705	16.043	3.927	44.139	3.407	3.725	1.247	0.5	0.81	1.542	0.567	0.08	4.1	0.501	0.146	2.944	0.904
0	Train	100.372	150.723	2.09743e+06	1.711	27.418	2.088	165.253	15.308	125.723	124.772	87.84	77.413	11.727	127.02	0.033	2.09743e+06	0.343	327.727	0.906	0.746	4.838	6.486	7.28	6.708	7.071	7.81	122.875	5.877	0.868	137.627	1.12	130	7.73	2.748	6.71	-0.024	1.643	0.934	0.275	0.711	1.349	0.412	0.124	3.269	0.523	0.199	2.342	0.865
0	Train	134.301	222.565	2.34007e+07	2.412	52.845	2.28	234.926	27.961	182.353	187.455	94.989	139.937	21.315	185.371	-0.464	2.34007e+07	0.21	1109.48	0.821	0.591	7.568	12.809	13.601	12.649	14.866	14.9	669.333	10.516	0.833	444.454	0.664	681	26.199	5.037	65.89	-5.331	4.967	1.645	0.5	0.938	1.715	0.743	0.068	4.344	0.477	0.162	3.109	0.892
0	Train	108.278	167.922	6.8783e+06	1.918	35.726	2.084	183.393	18.746	135.674	134.166	92.906	90.487	14.261	137.464	0.199	6.8783e+06	0.292	489.066	0.834	0.815	7.391	9.067	9.434	10.63	9.487	11.045	355.083	7.563	0.888	272.942	0.769	364	10.245	3.136	15.158	0.174	2.541	0.907	0.474	0.694	1.344	0.407	0.102	3.572	0.515	0.157	2.667	0.889
0	Train	115.762	169.2	2.90489e+06	1.793	33.235	2.013	184.386	17.828	140.014	139.478	103.976	80.41	13.808	141.54	0.221	2.90489e+06	0.306	429.681	0.787	0.669	4.842	7.233	8.062	6.708	7.616	9	138.125	5.692	0.903	143.133	1.036	145	5.39	2.268	9.36	0.165	2.045	1.067	0.315	0.777	1.391	0.434	0.105	3.447	0.539	0.153	2.475	0.854
0	Train	184.846	237.348	6.35693e+07	1.569	23.843	5.369	241.07	17.325	219.983	230.194	125.317	115.753	11.033	221.132	-1.677	6.35693e+07	0.432	507.166	0.857	0.652	9.901	15.196	16.643	17.205	18.028	19	1281.17	13.03	0.767	744.083	0.581	1300	20.849	4.528	24.664	-5.166	2.052	0.688	0.493	0.447	1.262	0.484	0.352	2.443	0.275	0.572	1.905	0.931
0	Train	213.74	239.367	5.56835e+08	0.852	5.741	13.887	254.015	9.627	230.564	235.998	116.965	137.05	3.421	231.102	-3.132	5.56835e+08	0.724	248.406	0.896	0.771	21.48	27.875	33.956	30.529	33.541	34.088	10394	24.976	0.769	2995.46	0.288	10426	34.271	5.843	12.416	-2.681	0.809	0.266	0.499	0.172	0.694	0.236	0.712	1.153	0.107	0.842	0.951	0.98
0	Train	101.242	168.854	1.30971e+07	2.053	34.624	3.651	235.494	21.418	128.251	121.972	70.742	164.752	14.524	131.102	0.938	1.30971e+07	0.31	739.545	0.861	0.653	8.287	12.698	13.928	13.892	14.765	14.967	748.75	10.927	0.806	494.478	0.66	762	14.401	3.714	43.873	4.932	3.576	1.141	0.517	0.703	1.514	0.626	0.127	3.779	0.441	0.288	2.81	0.926
0	Train	128.447	221.202	5.71371e+07	2.427	58.79	2.102	237.431	29.856	179.851	185.799	91.65	145.781	23.163	183.223	-0.431	5.71371e+07	0.207	1224.08	0.534	0.443	9.709	21.892	14.318	24.042	21.095	24.29	1684.88	11.698	0.779	879.071	0.522	1702	25.171	4.909	78.598	-6.076	5.723	1.457	0.593	0.864	1.655	0.685	0.073	4.302	0.464	0.189	3.185	0.9
0	Train	209.647	237.299	9.90348e+07	1.126	12.922	6.865	244.024	9.189	226.415	230.49	151.643	92.382	5.593	226.76	-1.818	9.90348e+07	0.54	156.073	0.775	0.613	11.136	18.162	17.804	20.616	20.881	21	1908.25	14.08	0.718	1035.86	0.543	1926	13.881	3.709	3.094	-1.085	0.796	0.312	0.43	0.271	0.911	0.238	0.436	1.799	0.238	0.634	1.472	0.947
0	Train	116.361	195.111	1.13776e+07	2.312	44.41	2.354	236.042	24.637	157.124	158.247	96.363	139.679	18.264	159.899	0.079	1.13776e+07	0.222	879.744	0.804	0.476	5.744	12.055	12.649	14.142	13.601	14.177	434.5	9.688	0.733	378.671	0.872	445	16.305	3.955	38.003	-0.669	3.874	1.231	0.513	0.803	1.529	0.555	0.077	4.047	0.484	0.14	2.963	0.905
0	Train	116.576	236.574	2.4109e+07	2.667	80.669	2.12	247.383	39.361	181.313	179.833	56.661	190.722	31.571	187.06	-0.373	2.4109e+07	0.177	2116.99	0.827	0.43	6.181	14.382	13.416	16.492	15.62	18.547	672.042	11.89	0.685	542.026	0.807	689	37.311	5.94	228.343	-8.662	10.45	2.354	0.631	1.013	1.943	1.3	0.072	4.689	0.385	0.218	3.369	0.9
0	Train	129.782	240.783	4.61421e+07	2.392	66	2.564	255.255	36.967	199.739	218.785	74.715	180.54	28.436	204.347	-0.87	4.61421e+07	0.252	1861.96	0.748	0.522	8.35	15.989	17.117	14.866	17.088	18.385	1089.96	11.962	0.815	628.54	0.577	1105	47.699	6.82	167.851	-20.104	7.378	2.629	0.471	1.036	1.998	1.539	0.149	4.114	0.325	0.36	2.948	0.909
0	Train	125.278	226.382	152973559	2.561	61.675	2.146	247.643	32.163	181.005	185.855	77.974	169.669	24.897	184.91	-0.427	152973559	0.184	1428.93	0.742	0.659	15.629	23.728	21.633	23.601	26.249	28.178	4451.33	17.603	0.807	1620.73	0.364	4474	25.912	4.955	114.729	-8.297	6.995	1.573	0.632	0.881	1.713	0.783	0.058	4.564	0.469	0.146	3.324	0.899
0	Train	145.747	236.314	8.62156e+07	2.298	58.04	2.608	240.947	30.278	200.647	212.256	93.27	147.677	23.42	203.788	-0.822	8.62156e+07	0.236	1270.28	0.853	0.692	12.471	18.024	18.868	20.809	19.235	22.383	2053.42	15.383	0.688	1135.09	0.553	2076	35.214	5.851	88.038	-11.327	5.507	1.58	0.552	0.833	1.732	0.871	0.132	3.87	0.377	0.319	2.848	0.905
0	Train	120.097	171.939	1.93011e+07	1.865	29.282	3.94	228.606	17.063	144.349	141.724	98.175	130.431	11.829	145.958	0.86	1.93011e+07	0.319	466.932	0.954	0.561	7.544	13.451	14.56	14.56	15.811	15.937	889.5	12.838	0.784	570.81	0.642	906	11.971	3.392	23.751	2.664	2.56	0.702	0.569	0.557	1.267	0.381	0.136	3.39	0.444	0.262	2.639	0.932
0	Train	133.765	220.445	2.52847e+07	2.319	48.653	2.201	238.128	26.304	170.851	164.705	106.235	131.893	19.722	173.703	0.421	2.52847e+07	0.224	982.548	0.814	0.531	8.006	15.065	18.385	14.56	15.264	19.723	818.5	12.265	0.598	707.648	0.865	838	12.828	3.416	79.086	5.977	5.898	1.278	0.645	0.802	1.575	0.611	0.068	4.271	0.469	0.136	3.182	0.894
0	Train	93.649	150.858	2.07479e+07	2.005	28.116	7.375	252.429	19.491	120.262	114.502	68.989	183.44	11.996	123.288	1.768	2.07479e+07	0.314	736.986	0.882	0.87	11.811	13.571	15.652	15	15	16.492	1350.88	11.974	0.874	676.055	0.5	1365	11.709	3.362	71.547	8.634	3.314	1.703	0.318	0.851	1.727	0.968	0.117	3.848	0.446	0.262	2.709	0.922
0	Train	132.366	236.486	1.76794e+08	2.186	40.025	4.728	244.263	33.017	204.428	224.468	61.762	182.501	20.198	208.932	-1.635	1.76794e+08	0.309	1861.78	0.875	0.672	14.601	21.726	23.324	26.077	24.515	26.476	4025.58	19.007	0.74	1653.25	0.411	4050	46.741	6.642	616.214	-60.654	12.159	1.662	0.76	0.79	1.73	1.02	0.164	3.96	0.342	0.372	3.019	0.921
0	Train	113.511	187.091	1.31733e+07	2.166	40.637	2.395	223.599	22.448	150.538	150.882	90.232	133.368	16.544	152.966	0.19	1.31733e+07	0.245	736.787	0.702	0.596	7.45	12.507	14.765	10.296	13.416	15.524	550.542	8.786	0.837	388.008	0.705	563	14.342	3.708	31.646	0.827	3.524	1.163	0.506	0.774	1.49	0.528	0.081	3.97	0.491	0.167	2.912	0.896
0	Train	101.497	181.073	2.60496e+08	2.386	42.968	3.123	238.871	25.285	139.84	137.556	60.463	178.408	17.722	143.371	0.452	2.60496e+08	0.221	999.93	0.778	0.643	22.2	34.508	32.573	43.046	42.45	57.446	12632.1	26.859	0.713	3677.81	0.291	12673	18.695	4.183	102.439	6.17	5.57	0.79	0.751	0.54	1.339	0.49	0.095	4.019	0.388	0.183	3.203	0.943
0	Train	135.619	214.111	8.91054e+07	2.269	40.372	2.459	237.36	23.39	174.536	174.824	99.289	138.071	16.773	176.881	-0.077	8.91054e+07	0.234	824.152	0.791	0.579	12.56	21.695	24.352	26.926	21.401	27.221	2818.92	17.161	0.674	1430.8	0.508	2848	22.451	4.653	44.596	0.053	4.083	0.87	0.648	0.633	1.386	0.459	0.09	3.938	0.458	0.17	3.035	0.924
0	Train	216.39	237.217	2.35829e+08	0.796	5.79	12.192	243.054	7.252	229.714	233.403	154.831	88.223	3.042	230	-2.846	2.35829e+08	0.718	131.793	0.62	0.544	14.894	27.355	22.361	27.659	26.907	32.265	4430.88	16.964	0.706	1848.4	0.417	4458	15.031	3.869	2.867	-0.952	0.454	0.217	0.343	0.166	0.686	0.19	0.698	1.089	0.125	0.832	0.895	0.969
1	Train	206.031	236.991	7.02418e+07	1.134	11.968	8.184	240.909	10.963	226.416	233.18	140.996	99.913	6.08	226.929	-2.203	7.02418e+07	0.573	232.767	0.949	0.8	11.032	13.794	17.464	15.524	16.125	17.72	1348.21	13.088	0.803	735.39	0.545	1364	22.628	4.741	8.404	-2.188	0.964	0.343	0.469	0.266	0.923	0.272	0.515	1.696	0.206	0.705	1.378	0.958
0	Train	127.615	211.114	2.13115e+07	2.315	47.372	2.19	231.206	25.478	166.952	163.901	92.2	139.006	19.131	169.704	0.141	2.13115e+07	0.221	926.518	0.755	0.444	6.677	15.054	17.263	13.153	17.464	18.276	723.208	11.371	0.645	603.731	0.835	740	20.392	4.415	46.965	0.626	4.591	1.001	0.639	0.724	1.415	0.46	0.073	4.061	0.506	0.125	3.079	0.913
0	Train	132.177	190.787	2.4333e+07	1.836	29.716	3.274	231.845	18.351	156.559	150.665	109.022	122.823	12.597	158.221	0.875	2.4333e+07	0.335	523.052	0.646	0.463	9.145	19.757	21.401	17.889	15.232	21.61	949.667	12.772	0.546	855.819	0.901	972	8.116	2.762	22.601	3.753	2.649	0.698	0.581	0.542	1.279	0.394	0.156	3.258	0.42	0.305	2.542	0.925
0	Train	133.499	178.402	2.41615e+07	1.622	23.059	2.952	209.361	13.771	156.213	156.153	107.109	102.253	9.505	157.178	0.035	2.41615e+07	0.382	302.418	0.822	0.741	9.901	13.361	14.213	15.62	13.601	16.432	963.208	10.98	0.791	596.66	0.619	978	8.377	2.855	6.448	-0.004	1.442	0.531	0.459	0.46	1.148	0.316	0.202	2.87	0.401	0.383	2.265	0.925
0	Train	141.038	234.476	6.20271e+07	2.429	67.379	1.939	240.704	32.542	191.733	198.183	93.007	147.697	26.738	195.253	-0.411	6.20271e+07	0.2	1362.08	0.542	0.313	8.004	25.571	24.331	19.235	25.632	27.221	1604.17	13.865	0.6	1104.69	0.689	1627	30.679	5.399	104.291	-7.381	7.48	1.359	0.69	0.751	1.635	0.778	0.093	4.132	0.392	0.245	3.11	0.914
1	Train	126.053	231.176	7.8715e+07	2.603	66.16	2.097	242.863	33.718	182.78	187.821	77.478	165.385	26.503	186.958	-0.406	7.8715e+07	0.174	1544.71	0.745	0.723	13.131	18.171	17.692	20.881	20.616	22.583	2233.92	13.541	0.82	1007.44	0.451	2252	26.939	5.053	128.615	-7.613	7.535	1.906	0.595	1.003	1.814	0.875	0.052	4.664	0.456	0.117	3.349	0.886
0	Train	165.178	238.234	1.67016e+08	1.743	28.883	5.424	248.574	23.856	216.034	231.642	83.898	164.676	14.469	218.291	-1.763	1.67016e+08	0.426	980.275	0.817	0.685	14.265	20.831	22.804	21.401	24.839	25.495	3480.25	17.017	0.73	1520.7	0.437	3505	41.724	6.404	97.23	-14.666	3.847	1.017	0.578	0.511	1.378	0.75	0.371	2.662	0.227	0.597	2.058	0.943
0	Train	159.753	235.588	1.2764e+08	2.032	41.156	3.757	240.608	25.551	209.098	223.761	94.986	145.622	18.228	211.441	-1.269	1.2764e+08	0.311	985.533	0.959	0.639	12.367	19.348	22.847	21.401	22.847	23.875	2832.29	18.562	0.72	1344.4	0.475	2855	38.896	6.163	83.514	-12.722	4.568	0.916	0.662	0.553	1.418	0.603	0.236	3.189	0.315	0.459	2.478	0.936
0	Train	197.371	238.151	2.499e+08	1.318	15.917	7.655	243.834	13.972	224.814	233.453	120.027	123.808	7.852	225.648	-2.135	2.499e+08	0.526	375.325	0.947	0.71	15.532	21.87	24.698	24.597	25.495	26.702	4882.21	20.712	0.766	1817.41	0.372	4908	32.141	5.646	19.277	-4.13	1.531	0.498	0.502	0.342	1.086	0.379	0.442	2.054	0.232	0.65	1.634	0.954
0	Train	101.212	196.928	2.83266e+07	2.544	54.429	2.36	228.186	29.847	145.719	142.27	61.57	166.616	21.998	150.117	0.231	2.83266e+07	0.19	1301.14	0.849	0.598	9.34	15.612	18.358	16.401	16.643	18.708	1241.96	13.251	0.754	740.987	0.597	1257	21.185	4.482	103.858	1.969	6.476	2.085	0.515	1.082	1.83	0.877	0.043	4.827	0.483	0.076	3.35	0.89
0	Train	100.861	138.666	3.51073e+06	1.353	19.455	3.186	162.295	11.583	118.089	116.119	86.67	75.625	8.113	118.98	0.638	3.51073e+06	0.479	211.091	0.857	0.776	6.257	8.058	8.602	8.544	9.22	9.487	240.25	6.908	0.879	212.652	0.885	248	5.818	2.382	4.062	0.727	1.112	0.529	0.357	0.484	1.105	0.29	0.224	2.62	0.444	0.384	2.042	0.905
1	Train	119.163	256.873	4.39461e+07	2.786	69.3	3.461	287.955	44.05	206.766	227.69	24.448	263.507	30.366	213.845	-1.176	4.39461e+07	0.185	2977.49	0.732	0.668	9.605	14.38	16.155	12.53	16.279	16.401	947.958	10.528	0.786	593.976	0.627	961	82.539	9.034	476.931	-43.695	10.443	6.768	0.214	1.822	2.546	3.413	0.053	5.149	0.395	0.146	3.382	0.882
0	Train	146.36	236.01	5.63323e+07	2.53	49.088	2.882	275.428	28.09	193.897	197.131	66.446	208.981	20.108	196.968	-0.446	5.63323e+07	0.199	1200.33	0.867	0.746	11.026	14.785	17.464	15	16.492	17.493	1435.58	12.816	0.839	733.15	0.511	1452	40.898	6.36	71.026	-4.556	4.773	2.967	0.233	1.31	2.054	1.233	0.045	4.9	0.469	0.095	3.136	0.892
0	Train	73.494	185.08	5.91384e+07	2.771	53.071	3.869	287.516	34.486	122.62	113.794	25.975	261.541	22.411	130.586	0.969	5.91384e+07	0.179	2016.86	0.914	0.682	13.724	20.124	24.331	22.472	25.71	25.788	3443.42	18.393	0.771	1430.86	0.416	3468	21.286	4.497	306.291	22.854	9.011	4.769	0.309	1.586	2.357	2.225	0.035	5.517	0.42	0.09	3.527	0.885
1	Train	183.488	254.109	158259296	2.082	24.507	9.14	278.999	23.584	224.348	233.135	36.518	242.481	11.159	227.343	-2.368	158259296	0.335	1352.79	0.85	0.697	13.597	19.507	20.616	20.518	22.804	23	3041.25	16.578	0.812	1249.99	0.411	3062	75.119	8.651	165.092	-17.947	3.716	2.58	0.176	0.962	1.86	1.647	0.159	3.658	0.434	0.338	2.492	0.928
0	Train	91.266	194.072	1.65224e+07	2.624	49.709	3.341	256.608	31.407	133.266	123.691	45.056	211.552	21.077	139.094	0.819	1.65224e+07	0.2	1587.08	0.809	0.69	9.524	13.81	13.601	14.422	16.125	16.31	838.875	11.171	0.693	620.673	0.74	854	25.926	4.962	209.22	19.484	7.874	2.671	0.493	1.152	1.977	1.314	0.055	4.941	0.471	0.152	3.351	0.905
0	Train	139.5	252.456	1234442774	2.484	39.193	5.303	285.153	34.062	212.832	228.46	13.594	271.559	19.514	217.825	-1.675	1234442774	0.25	2149.9	0.822	0.76	29.957	39.41	43.012	46.615	42.579	46.712	25973	32.395	0.746	5686.64	0.219	26017	85.212	9.168	438.589	-43.359	8.366	3.764	0.377	1.274	2.159	2.128	0.091	4.606	0.438	0.233	3.068	0.913
0	Train	107.745	250.902	1.28794e+08	2.855	78.259	2.844	288.901	45.422	196.771	217.603	24.82	264.08	33.096	204.225	-0.943	1.28794e+08	0.175	2988.89	0.743	0.555	12.777	23.034	24.187	21.024	26.571	26.981	3064.04	17.109	0.722	1413.14	0.461	3088	76.001	8.615	541.793	-48.349	12.369	5.274	0.402	1.606	2.415	2.678	0.053	5.313	0.403	0.172	3.504	0.893
1	Train	152.596	254.517	280140815	2.375	34.927	6.101	283.896	30.454	218.464	231.82	32.721	251.174	16.936	222.573	-1.827	280140815	0.265	1812.18	0.795	0.732	17.917	24.473	28.425	27.803	24.739	29.275	5627.79	19.446	0.732	2091.39	0.372	5655	72.297	8.467	247.847	-26.853	5.819	3.411	0.257	1.208	2.088	1.942	0.102	4.294	0.451	0.245	2.861	0.911
0	Train	94.4	144.322	9.83426e+06	1.722	23.518	3.702	180.788	15.02	114.87	110.587	74.421	106.367	9.956	116.467	1.01	9.83426e+06	0.367	369.332	0.806	0.589	7.674	13.023	12.649	15.133	15.133	15.264	712.917	10.491	0.814	474.282	0.665	725	10.581	3.196	15.958	2.375	2.168	0.712	0.507	0.574	1.266	0.373	0.162	3.225	0.46	0.336	2.486	0.92
1	Train	159.707	253.672	1.85824e+08	2.372	36.431	5.357	273.189	28.251	218.802	229.713	37.402	235.787	17.221	222.102	-1.579	1.85824e+08	0.25	1455.38	0.856	0.658	13.912	21.135	24.187	22.204	25	25.179	3745.79	18.082	0.853	1367.5	0.365	3767	71.802	8.444	143.922	-17.114	4.929	2.904	0.257	1.181	2.032	1.504	0.085	4.358	0.471	0.202	2.881	0.904
0	Train	122.331	248.296	8.36256e+06	2.898	83.503	2.044	277.792	41.525	187.774	188.195	76.694	201.098	32.048	194.086	-0.217	8.36256e+06	0.144	2410.08	0.751	0.56	5.203	9.298	9.22	10.817	9.434	10.863	212.875	6.984	0.803	214.715	1.009	222	28.848	5.314	173.56	-9.18	8.428	6.011	0.165	1.891	2.469	2.387	0.028	5.464	0.386	0.064	3.454	0.842
0	Train	216.334	253.661	4.94956e+07	1.429	20.365	4.632	268.788	11.749	236.173	237.536	140.816	127.972	8.528	236.623	-0.768	4.94956e+07	0.436	212.86	0.832	0.666	8.882	13.333	15.62	13.601	14.56	15.906	869.958	11.086	0.787	559.864	0.644	884	24.47	4.946	2.187	-0.064	0.832	0.801	0.019	0.618	1.338	0.416	0.207	2.76	0.47	0.386	1.898	0.915
1	Train	160.621	254.234	6.03137e+08	2.337	34.181	6.436	284.883	28.665	219.092	230.856	34.077	250.806	15.666	222.876	-1.883	6.03137e+08	0.265	1672.11	0.735	0.679	22.181	32.659	36.222	28.231	36.249	39.166	12105.8	24.002	0.758	3365.65	0.278	12142	71.723	8.421	295.437	-31.087	6.125	2.898	0.354	1.156	2.008	1.555	0.093	4.306	0.473	0.214	2.854	0.913
0	Train	100.562	230.943	166918378	2.986	72.787	2.308	282.328	40.204	161.908	159.346	24.863	257.465	29.693	169.033	0.054	166918378	0.139	2357.89	0.732	0.655	17.117	26.132	24.207	29.428	29.12	30.545	5816.38	19.126	0.815	1918.9	0.33	5842	52.235	7.109	294.644	2.044	11.051	4.287	0.441	1.564	2.292	1.823	0.023	5.77	0.43	0.045	3.744	0.893
0	Train	54.398	200.117	2.55431e+08	2.778	85.081	2.898	291.896	48.823	108.908	84.536	18.469	273.427	36.447	123.475	0.972	2.55431e+08	0.207	3384.98	0.828	0.67	23.617	35.259	37.947	40	35.44	41.629	16718.4	29.194	0.759	4164.74	0.249	16754	25.612	4.786	721.455	56.46	15.918	5.097	0.514	1.433	2.35	3.026	0.096	5.099	0.342	0.285	3.491	0.906
0	Train	87.032	199.838	8.88425e+06	2.82	57.231	3.005	268.762	35.738	141.804	136.122	61.855	206.906	24.82	148.661	0.627	8.88425e+06	0.161	1991.84	0.751	0.663	7.032	10.61	10.296	12.083	11.705	13.153	392.708	7.967	0.812	319.492	0.814	402	19.599	4.357	193.896	12.337	7.892	5.428	0.185	1.768	2.418	2.25	0.028	5.541	0.394	0.061	3.449	0.851
0	Train	128.511	249.121	1.5094e+07	2.837	76.549	2.162	270.46	39.395	192.558	198.376	72.758	197.701	30.669	198.003	-0.387	1.5094e+07	0.152	2126.74	0.793	0.621	6.581	10.605	10.817	12.207	10.44	12.689	375	8.409	0.793	317.131	0.846	385	41.583	6.387	169.107	-8.794	8.345	5.196	0.233	1.753	2.399	2.112	0.029	5.444	0.409	0.075	3.473	0.851
0	Train	99.972	165.336	861768	2.033	32.143	2.47	187.35	19.488	129.063	128.729	94.799	92.551	14.574	131.283	0.564	861768	0.278	578.147	0.856	0.706	3.411	4.832	5.385	5	5.385	5.477	45.5	4.137	0.894	68.948	1.515	50	8.968	2.987	15.198	0.249	2.394	2.234	0.039	1.178	1.732	0.82	0.077	3.919	0.512	0.127	2.495	0.827
0	Train	108.075	155.636	2.38683e+07	1.652	24.662	3.359	203.85	15.065	128.77	125.029	87.54	116.31	10.395	130.153	0.839	2.38683e+07	0.371	358.229	0.873	0.708	10.485	14.8	16.125	17.029	16.553	17.378	1393.46	12.925	0.818	737.393	0.529	1409	8.042	2.762	13.112	2.098	2.163	0.509	0.62	0.436	1.127	0.314	0.174	2.994	0.38	0.295	2.437	0.939
1	Train	170.895	243.602	5.33764e+06	2.162	48.702	2.417	256.096	24.639	209.746	210.712	132.164	123.931	19.029	211.788	-0.488	5.33764e+06	0.257	860.628	0.756	0.662	4.625	6.989	7.81	7.211	6.708	8.062	112.25	5.283	0.849	132.56	1.181	119	17.764	4.167	31.581	-4.247	3.124	1.542	0.334	0.892	1.68	0.731	0.115	3.713	0.442	0.26	2.663	0.883
0	Train	106.288	160.181	1.26342e+07	1.788	32.629	2.248	189.822	17.377	131.316	129.768	87.174	102.648	13.215	132.929	0.27	1.26342e+07	0.323	426.279	0.794	0.688	8.489	12.345	13.601	14.422	12.042	14.765	703.5	9.805	0.838	456.719	0.649	715	8.768	2.91	9.57	0.382	2.017	0.816	0.425	0.631	1.333	0.409	0.12	3.372	0.481	0.188	2.508	0.899
0	Train	116.407	206.44	1.40484e+07	2.442	49.484	2.356	234.209	27.586	157.691	156.538	86.984	147.225	20.568	161.144	0.368	1.40484e+07	0.204	1101.05	0.894	0.603	6.926	11.492	12.207	13.416	11.705	14.866	530.458	10.272	0.798	397.23	0.749	541	17.176	4.011	83.606	4.45	5.823	1.469	0.598	0.85	1.626	0.711	0.061	4.431	0.486	0.117	3.234	0.902
1	Train	212.166	239.354	7.37421e+08	0.914	5.22	19.887	245.335	11.091	229.757	236.091	74.21	171.125	3.513	230.554	-3.752	7.37421e+08	0.714	366.651	0.742	0.544	20.557	37.818	32.388	40.025	42.544	43.186	13833	28.074	0.684	4076.36	0.295	13873	61.325	7.817	44.416	-6.092	1.213	0.359	0.525	0.192	0.733	0.322	0.707	1.217	0.1	0.838	0.995	0.98
0	Train	139.057	248.389	6.40653e+06	2.709	61.091	2.183	268.813	34.021	194.072	197.311	97.105	171.708	25.695	198.252	-0.185	6.40653e+06	0.166	1640.03	0.849	0.78	5.461	7.004	7.81	7.28	7.81	8.307	155.875	5.947	0.883	158.701	1.018	163	30.797	5.521	89.113	-4.553	5.779	4.516	0.123	1.657	2.292	1.734	0.035	5.11	0.396	0.072	3.211	0.843
0	Train	113.999	164.267	8.29958e+06	1.629	24.375	2.741	193.607	15.078	136.704	135.084	100.166	93.441	10.728	137.97	0.526	8.29958e+06	0.362	347.721	0.925	0.9	8.127	9.025	10	10.296	10.296	11.045	426.208	8.345	0.896	305.573	0.717	436	4.633	2.091	8.514	1.039	1.735	0.695	0.429	0.573	1.237	0.354	0.152	3.113	0.469	0.296	2.368	0.889
1	Validation	103.889	243.318	8.21806e+08	3.032	89.217	2.043	284.065	45.21	174.309	174.072	16.563	267.502	35.526	182.095	-0.171	8.21806e+08	0.131	2775.24	0.863	0.779	29.182	37.449	38.275	44.045	40.853	47.212	24743.9	32.323	0.818	5017.7	0.203	24784	59.583	7.566	374.999	-4.847	13.533	4.167	0.529	1.487	2.274	1.937	0.025	5.727	0.435	0.074	3.801	0.898
0	Validation	121.3	248.038	2.06614e+07	2.917	76.726	2.535	272.758	40.596	189.969	196.204	39.922	232.835	30.282	196.152	-0.531	2.06614e+07	0.146	2387.33	0.852	0.654	7.306	11.179	11.18	12.649	12.369	12.845	524.625	9.524	0.84	374.693	0.714	537	54.844	7.364	183.418	-11.199	7.942	5.464	0.183	1.775	2.428	2.277	0.029	5.489	0.402	0.062	3.451	0.862
0	Validation	173.751	256.009	2.8083e+07	2.376	40.726	5.144	277.672	27.326	221.012	230.4	62.471	215.201	17.741	223.938	-1.439	2.8083e+07	0.237	1302.11	0.939	0.652	7.191	11.024	12.369	12.649	13.038	13.601	547.417	10.346	0.825	392.189	0.716	560	57.48	7.565	81.816	-10.08	3.97	2.995	0.138	1.21	2.054	1.521	0.078	4.304	0.462	0.18	2.823	0.902
0	Validation	87.107	207.634	4.96715e+07	2.877	57.711	3.047	272.237	35.957	143.414	139.285	42.131	230.106	24.179	150.602	0.52	4.96715e+07	0.159	2113.48	0.616	0.48	10.625	22.139	22.847	18.439	24.698	24.88	2169.79	13.63	0.771	1050.88	0.484	2190	29.823	5.364	281.429	16.738	9.057	4.876	0.3	1.662	2.36	2.069	0.029	5.631	0.422	0.068	3.559	0.87
1	Validation	151.578	252.503	5.48876e+08	2.31	30.357	6.783	285.67	30.048	216.935	230.276	8.466	277.204	15.053	221.325	-2.017	5.48876e+08	0.286	1924.03	0.787	0.635	20.49	32.267	31.257	36.77	38.079	40.41	11165.5	25.402	0.733	3297.41	0.295	11205	87.954	9.335	394.072	-38.859	6.896	3.652	0.304	1.195	2.08	2.216	0.112	4.251	0.444	0.261	2.862	0.919
1	Validation	91.828	251.063	671708535	3.067	92.439	2.385	288.878	50.761	186.167	203.708	11.558	277.32	38.733	195.543	-0.694	671708535	0.138	3578.67	0.818	0.617	22.849	37.022	40.804	39.205	40.792	44.204	17525.4	30.278	0.737	4424.25	0.252	17567	67.523	8.064	683.856	-44.846	16.201	6.204	0.446	1.773	2.513	3.027	0.029	5.858	0.401	0.106	3.829	0.884
0	Validation	77.212	247.1	9.06489e+07	3.234	98.97	2.046	291.353	52.056	167.065	172.097	15.422	275.931	40.076	177.97	-0.232	9.06489e+07	0.112	3762.69	0.88	0.593	12.031	20.298	20.591	24.207	22.136	24.92	2836.5	17.867	0.744	1302.65	0.459	2862	55.573	7.336	622.104	-20.045	15.88	8.871	0.283	2.245	2.742	3.71	0.015	6.309	0.348	0.031	3.956	0.857
1	Validation	120.524	251.001	1.93938e+08	2.809	73.639	2.99	279.751	42.544	199.641	218.7	20.227	259.524	30.971	206.115	-0.956	1.93938e+08	0.179	2627.26	0.81	0.66	15.309	23.184	25.298	24.839	26.926	27.911	4541.42	18.78	0.786	1686.38	0.371	4565	77.963	8.746	358.522	-33.88	10.387	4.538	0.39	1.49	2.315	2.302	0.054	5.187	0.429	0.164	3.412	0.9
1	Validation	95.936	254.504	1.89876e+08	3.027	93.826	2.509	279.281	51.388	191.528	212.384	19.275	260.006	38.917	200.931	-0.793	1.89876e+08	0.144	3690.51	0.739	0.537	14.389	26.808	21.095	34.54	31.257	34.67	4677.5	19.819	0.72	1877.84	0.401	4703	71.111	8.312	721.394	-50.826	15.824	7.73	0.343	1.988	2.643	3.691	0.03	5.81	0.375	0.103	3.778	0.873
1	Validation	83.311	248.307	89771108	3.189	113.184	1.747	286.723	54.549	163.373	161.15	25.685	261.038	44.484	174.771	0.012	89771108	0.115	3854.16	0.578	0.463	11.955	25.828	26.249	23.259	23.601	27.875	2917.46	14.941	0.742	1330.62	0.456	2939	42.343	6.315	564.313	-6.916	17.295	7.474	0.396	2.059	2.644	3.181	0.017	6.182	0.369	0.047	3.953	0.857
1	Validation	123.938	254.231	4.24317e+08	2.635	51.105	4.105	300.31	38.866	209.269	227.518	24.68	275.63	24.625	215.251	-1.394	4.24317e+08	0.215	2539.24	0.807	0.619	18.449	29.788	31.257	32.985	33.615	34.073	9124.67	24.051	0.804	2625.95	0.288	9158	83.538	9.072	465.019	-45.581	9.733	4.812	0.336	1.493	2.317	2.564	0.067	4.912	0.434	0.182	3.238	0.907
0	Validation	88.455	246.731	1.64959e+08	3.17	100.213	1.952	291.005	50.617	169.847	173.821	12.004	279.001	39.929	179.724	-0.203	1.64959e+08	0.117	3452.73	0.57	0.338	11.647	34.481	39.115	25.08	39.925	40.509	5077.54	19.651	0.677	2109.72	0.415	5107	57.114	7.428	492.977	-10.55	15.109	7.351	0.346	2.07	2.631	3.006	0.017	6.19	0.369	0.045	3.917	0.865
1	Validation	166.757	252.066	2.80122e+08	2.214	31.046	5.869	273.399	25.522	220.278	230.504	59.648	213.751	14.627	223.118	-1.739	2.80122e+08	0.293	1259.37	0.912	0.841	18.318	21.789	25.554	24.597	25.612	26.552	5604.12	19.867	0.861	1771.26	0.316	5627	56.901	7.508	128.386	-16.054	4.243	2.135	0.327	0.977	1.859	1.174	0.125	3.961	0.458	0.285	2.687	0.911
1	Validation	215.832	251.642	10477930633	1.498	18.706	28.616	284.733	13.211	232.304	235.178	10.975	273.758	7.778	233.419	-4.156	10477930633	0.461	519.176	0.665	0.521	49.529	95.085	84.149	110.693	98.681	117.903	192200	63.253	0.543	29687.4	0.154	192311	96.887	9.834	115.527	-10.412	1.815	1.09	0.243	0.651	1.435	0.665	0.228	2.841	0.455	0.418	1.96	0.952
0	Validation	136.771	251.011	8.23125e+07	2.755	63.352	3.01	289.559	36.149	201.827	212.618	48.22	241.339	26.194	206.623	-0.817	8.23125e+07	0.172	1959.2	0.677	0.541	10.857	20.058	18.788	21.587	22.804	22.891	1909.71	13.589	0.754	986.984	0.517	1928	60.728	7.743	185.117	-16.373	7.505	4.442	0.255	1.575	2.323	1.941	0.039	5.254	0.42	0.111	3.363	0.885
0	Validation	180.773	254.652	5.67147e+08	2.111	25.376	9.238	282.221	25.436	224.161	234.721	30.241	251.98	11.489	227.708	-2.447	5.67147e+08	0.333	1602.96	0.958	0.871	23.067	26.47	29.833	31.145	31.401	31.906	10908.4	25.347	0.859	2767.67	0.254	10938	74.983	8.625	328.214	-31.534	5.157	2.781	0.294	1.001	1.9	1.772	0.148	3.806	0.437	0.325	2.598	0.926
0	Validation	118.405	248.001	2.03744e+08	2.724	73.039	2.947	278.793	42.528	199.034	220.619	27.175	251.618	31.277	205.428	-0.979	2.03744e+08	0.201	2585.91	0.586	0.427	13.215	30.964	24.166	31.305	27.019	35.482	4796.83	18.147	0.743	1851.33	0.386	4828	61.684	7.743	373.81	-36.957	10.544	3.61	0.487	1.27	2.173	1.981	0.081	4.886	0.412	0.238	3.327	0.907
0	Validation	83.926	247.659	1.74896e+08	3.207	103.849	1.932	292.587	52.208	169.016	172.544	16.44	276.148	41.2	179.585	-0.185	1.74896e+08	0.114	3684.24	0.758	0.592	15.541	26.265	29.206	26.627	24.597	29.983	5395.38	19.915	0.741	2008.84	0.372	5423	56.986	7.415	542.617	-12.768	15.77	7.764	0.34	2.122	2.661	3.174	0.016	6.248	0.362	0.044	3.949	0.862
0	Validation	53.204	239.966	3.42032e+08	2.437	84.419	2.783	293.14	59.394	106.728	70.189	4.385	288.755	42.75	128.224	1.183	3.42032e+08	0.303	5050.54	0.627	0.568	24.944	43.934	42.485	39.962	44.204	53.796	20740.4	27.534	0.695	5254.39	0.253	20803	26.653	4.634	2104.4	170.433	25.418	4.721	0.686	1.178	2.086	3.317	0.177	4.224	0.341	0.394	3.09	0.924
0	Validation	65.636	208.7	3.63033e+07	2.895	66.566	3.195	282.103	42.732	121.31	106.135	27.055	255.049	29.074	132.623	0.995	3.63033e+07	0.163	2872.69	0.646	0.483	10.32	21.385	20	22.472	22.136	24.187	2045.92	13.813	0.753	1035.12	0.506	2064	21.285	4.423	552.455	44.073	13.105	6.227	0.356	1.816	2.519	2.894	0.031	5.711	0.398	0.086	3.677	0.872
0	Validation	74.879	160.327	2.64985e+07	2.488	44.477	4.449	268.115	27.464	114.481	109.533	37.764	230.352	18.388	119.908	0.937	2.64985e+07	0.215	1272.14	0.627	0.495	10.089	20.396	23.087	14.765	22.204	23.281	1825.5	12.78	0.783	922.269	0.505	1843	17.569	4.141	116.482	10.178	5.096	3.413	0.198	1.386	2.148	1.475	0.048	4.946	0.452	0.093	3.129	0.888
0	Validation	112.93	164.862	3.99293e+07	1.793	27.129	3.229	213.403	16.112	139.189	139.542	95.302	118.101	11.332	140.665	0.447	3.99293e+07	0.331	413.103	0.899	0.769	12.331	16.036	17.029	18.028	18.385	19.105	2001.17	14.414	0.86	893.151	0.446	2018	10.401	3.16	14.527	1.48	2.195	0.547	0.6	0.476	1.147	0.316	0.156	3.149	0.421	0.305	2.548	0.933
0	Validation	93.338	189.499	1.03118e+08	2.494	50.663	3.01	244.373	30.203	131.986	122.264	61.387	182.985	21.572	137.113	0.894	1.03118e+08	0.206	1379.7	0.678	0.58	16.117	27.77	32.894	23.431	28.636	35.749	5458.25	18.82	0.707	2119.91	0.388	5485	16.561	3.851	194.405	17.463	8.214	1.299	0.727	0.765	1.607	0.698	0.07	4.449	0.441	0.163	3.379	0.92
0	Validation	177.699	226.236	2.1448e+07	1.756	25.649	4.368	245.459	15.452	204.716	206.997	123.073	122.386	10.633	205.679	-0.965	2.1448e+07	0.361	395.181	0.807	0.731	7.923	10.835	11.705	10.817	11.705	13.491	496	8.741	0.817	370.709	0.747	507	22.908	4.764	17.994	-2.523	1.875	1.037	0.29	0.686	1.48	0.558	0.161	3.308	0.455	0.332	2.381	0.908
0	Validation	84.423	154.081	2.76857e+06	2.001	29.94	2.586	179.96	19.359	119.491	116.822	71.54	108.42	13.163	122.003	0.208	2.76857e+06	0.296	606.682	0.83	0.444	4.208	9.47	10	9.434	9.434	12.042	175.125	7.864	0.681	222.369	1.27	186	10.678	3.18	28.831	2.358	3.21	0.956	0.541	0.694	1.37	0.443	0.111	3.673	0.494	0.238	2.773	0.905
0	Validation	230.691	240.852	4.04911e+08	0.251	4.911	16.961	253.247	3.543	235.776	236.514	179.959	73.288	2.056	235.838	-2.582	4.04911e+08	0.925	29.258	0.869	0.704	18.597	26.412	29.732	30.15	32.802	36.194	7244.12	22.948	0.704	2570.33	0.355	7280	8.872	2.978	0.156	-0.082	0.059	0.039	0.188	0.038	0.233	0.038	0.921	0.318	0.036	0.959	0.278	0.993
1	Validation	155.539	239.246	2.0759e+07	2.193	52.489	2.651	246.21	27.537	204.948	214.114	100.572	145.638	20.94	207.529	-0.77	2.0759e+07	0.249	1064.65	0.936	0.737	7.456	10.114	11.18	11.662	12.042	12.57	470.5	9.47	0.783	373.561	0.794	482	25.503	4.97	69.261	-9.609	4.495	1.32	0.542	0.776	1.612	0.688	0.139	3.643	0.4	0.317	2.726	0.898
0	Validation	113.134	191.37	1.86188e+07	2.225	39.58	2.533	223.26	23.291	148.321	144.725	89.882	133.378	16.682	151.053	0.448	1.86188e+07	0.239	817.891	0.715	0.614	8.579	13.975	13	15	13.038	16.031	801.458	9.999	0.786	530.713	0.662	816	13.834	3.606	46.239	3.644	4.329	1.012	0.622	0.712	1.433	0.48	0.082	3.994	0.478	0.178	3.013	0.904
0	Validation	113.891	183.778	2.72235e+07	2.183	37.258	2.806	227.715	21.854	147.406	146.335	81.341	146.374	15.523	149.872	0.385	2.72235e+07	0.251	733.084	0.736	0.379	7.421	19.594	19.723	18.974	17.72	23.345	1193.46	14.418	0.64	850.301	0.712	1212	13.549	3.602	37.266	1.767	3.602	1.301	0.471	0.797	1.58	0.638	0.081	4.093	0.475	0.151	2.936	0.907
1	Validation	199.024	246.195	4.68131e+07	1.272	17.221	6.853	255.283	15.775	229.588	238.161	132.123	123.161	8.414	230.644	-2.024	4.68131e+07	0.574	486.001	0.991	0.757	8.986	11.873	13.416	14.318	14.213	14.799	864.708	11.762	0.84	522.762	0.605	880	22.741	4.749	16.049	-3.528	1.306	0.557	0.391	0.339	1.083	0.441	0.514	1.904	0.198	0.709	1.53	0.955
0	Validation	131.984	207.4	3.21416e+07	2.203	40.58	2.349	230.815	22.402	167.329	165.978	108.235	122.58	16.316	169.556	0.24	3.21416e+07	0.243	750.096	0.836	0.714	9.985	13.989	17	14.318	15.264	17.72	1103.33	11.699	0.811	636.775	0.577	1118	12.01	3.34	44.917	2.701	4.246	0.832	0.672	0.629	1.352	0.424	0.087	3.906	0.466	0.182	3.03	0.914
0	Validation	122.047	222.368	8.01542e+07	2.544	54.485	2.188	242.002	29.962	167.453	163.794	69.816	172.185	22.39	171.286	0.21	8.01542e+07	0.186	1298.67	0.871	0.622	12.227	19.656	20	22.136	24.698	26.287	2708.33	17.119	0.734	1279.73	0.473	2732	30.374	5.361	129.884	3.967	7.617	1.11	0.746	0.729	1.508	0.56	0.058	4.454	0.468	0.112	3.413	0.923
1	Validation	226.142	242.554	1.30845e+08	0.57	5.874	15.311	255.378	6.512	234.753	237.519	150.924	104.454	2.737	235.015	-3.16	1.30845e+08	0.824	123.114	0.777	0.654	12.596	19.25	22.561	19.235	22.361	22.65	2349.67	14.956	0.758	1127.83	0.48	2369	15.4	3.919	2.49	-0.769	0.319	0.165	0.31	0.115	0.522	0.151	0.808	0.764	0.076	0.898	0.641	0.982
0	Validation	139.637	214.892	1.40444e+07	2.166	41.693	2.178	235.211	23.083	178.623	179.602	110.598	124.613	17.542	180.725	-0.169	1.40444e+07	0.244	755.119	0.783	0.695	7.195	10.352	10.296	11.705	11.402	12.083	419.875	8.11	0.87	311.522	0.742	430	15.627	3.885	28.507	-1.762	3.34	1.216	0.466	0.808	1.535	0.55	0.083	3.938	0.497	0.146	2.861	0.892
0	Validation	121.091	219.662	158811516	2.619	59.114	2.262	259.705	31.675	169.519	167.922	87.564	172.141	23.968	173.66	0.203	158811516	0.179	1421.06	0.704	0.533	14.859	27.854	31.257	25	31.401	32.296	5234.08	19.615	0.651	2238.57	0.428	5266	21.077	4.418	141.554	1.95	7.603	1.378	0.692	0.81	1.628	0.704	0.053	4.655	0.469	0.093	3.467	0.916
0	Validation	108.041	191.372	1.36537e+07	2.333	44.545	2.838	232.069	26.092	145.217	139.142	90.093	141.976	18.545	148.759	0.708	1.36537e+07	0.23	1041.29	0.665	0.452	6.541	14.47	15.524	11.18	15.297	15.811	605.417	9.629	0.803	431.138	0.712	617	12.943	3.462	84.076	8.265	5.368	1.553	0.552	0.89	1.659	0.727	0.069	4.343	0.492	0.138	3.128	0.897
0	Validation	183.671	243.622	1.19241e+08	1.741	32.478	3.994	255.207	19.68	219.484	227.067	124.052	131.156	13.533	220.883	-1.213	1.19241e+08	0.372	616.082	0.833	0.69	12.757	18.497	19.235	20.224	23.324	23.409	2422.12	15.404	0.754	1156.29	0.477	2444	29.77	5.42	26.739	-5.063	2.313	0.723	0.519	0.503	1.316	0.465	0.252	2.858	0.339	0.463	2.217	0.94
1	Validation	116.993	187.893	1.04885e+08	2.131	38.859	2.614	233.955	21.974	148.457	144.289	88.539	145.416	15.992	150.853	0.543	1.04885e+08	0.255	717.007	0.894	0.798	16.709	20.941	23.77	22.361	24.352	25.239	4585.58	18.713	0.783	1703.94	0.372	4609	13.288	3.522	44.395	3.8	4.21	0.684	0.721	0.537	1.273	0.388	0.103	3.723	0.422	0.215	2.977	0.935
0	Validation	208.187	238.991	7.0005e+08	0.985	6.746	16.932	246.013	11.455	228.481	234.928	67.39	178.623	4.158	229.26	-3.384	7.0005e+08	0.682	356.86	0.727	0.695	23.543	33.888	40.249	31.385	37.696	41.641	13252.8	24.623	0.723	3747.41	0.283	13319	60.654	7.772	41.738	-6.25	1.406	0.436	0.52	0.24	0.862	0.377	0.644	1.451	0.128	0.799	1.171	0.975
0	Validation	97.328	133.189	9.98033e+06	1.395	18.51	3.116	159.707	11.13	113.145	110.702	86.077	73.63	7.801	113.997	0.771	9.98033e+06	0.458	193.446	0.838	0.733	8.815	12.031	13.601	11.662	13.928	14.248	756.208	10.088	0.882	455.155	0.602	768	4.725	2.13	4.3	0.435	1.158	0.414	0.474	0.389	1.023	0.259	0.26	2.531	0.368	0.461	2.075	0.923
0	Validation	110.143	153.626	4.72953e+07	1.565	24.095	5.172	241.029	14.144	130.272	127.162	92.565	148.463	9.92	131.501	1.037	4.72953e+07	0.385	321.815	0.901	0.705	12.895	18.282	20.248	20.591	18.601	21.19	2716.38	16.476	0.837	1125.21	0.414	2735	7.918	2.759	12.729	1.826	1.776	0.556	0.524	0.447	1.178	0.351	0.188	2.888	0.366	0.282	2.302	0.946
0	Validation	111.379	173.696	3.38372e+07	1.969	33.936	2.369	202.2	19.021	141.397	140.196	91.749	110.451	13.918	143.291	0.223	3.38372e+07	0.284	539.049	0.666	0.601	10.929	18.173	20.616	15	18.974	20.736	1626.58	12.102	0.765	874.196	0.537	1648	11.363	3.296	18.071	0.747	2.754	0.755	0.569	0.583	1.315	0.407	0.112	3.544	0.447	0.22	2.722	0.92
0	Validation	127.255	220.878	2.58093e+07	2.48	58.037	1.876	238.046	30.015	175.107	177.947	97.823	140.223	23.736	178.503	-0.132	2.58093e+07	0.19	1200.96	0.86	0.805	9.545	11.854	12.042	13.038	13.038	14.071	797.583	10.194	0.875	475.124	0.596	810	23.679	4.731	87.924	-2.701	6.448	1.259	0.672	0.808	1.561	0.586	0.059	4.374	0.486	0.124	3.289	0.905
0	Validation	85.686	120.878	1.4728e+06	1.283	19.694	2.349	138.797	11.057	102.469	101.578	78.507	60.29	8.315	103.308	0.317	1.4728e+06	0.441	172.491	0.757	0.683	4.951	7.251	7.28	7.616	8.544	8.602	131.083	5.487	0.845	147.644	1.126	138	3.027	1.716	2.059	0.189	0.899	0.58	0.217	0.521	1.125	0.296	0.207	2.528	0.47	0.317	1.906	0.873
0	Validation	205.427	238.515	3.43131e+08	1.043	7.377	13.508	245.436	12.376	227.642	234.961	80.324	165.112	4.667	228.497	-3.064	3.43131e+08	0.662	390.079	0.913	0.703	17.535	24.93	29.069	39.115	43.681	46.282	6541.54	22.75	0.714	2369.6	0.362	6572	46.006	6.766	31.269	-5.488	1.39	0.46	0.495	0.252	0.889	0.395	0.635	1.484	0.132	0.793	1.195	0.971
0	Validation	101.998	177.804	1.00415e+08	2.146	35.399	3.437	231.517	22.857	132.419	124.913	80.156	151.361	15.361	135.551	0.985	1.00415e+08	0.278	839.39	0.676	0.577	15.858	27.508	31.257	23.022	31.048	31.718	5437.46	18.585	0.762	1961.94	0.361	5465	9.278	2.881	74.254	9.027	4.812	0.902	0.684	0.587	1.409	0.543	0.123	3.805	0.388	0.278	2.964	0.931
1	Validation	124.543	222.656	2.23845e+07	2.54	64.382	1.881	236.416	31.471	173.015	174.064	91.082	145.334	25.068	176.814	-0.095	2.23845e+07	0.184	1328.98	0.897	0.772	8.899	11.528	14.213	12.806	13.153	14.353	704.833	10.339	0.847	452.43	0.642	716	23.251	4.703	92.496	-2.854	6.447	1.946	0.536	1.054	1.782	0.809	0.047	4.662	0.495	0.097	3.313	0.88
1	Validation	133.869	236.451	5.13607e+07	2.31	68.286	2.22	239.744	35.3	198.367	214.282	92.899	146.845	28.353	202.46	-0.757	5.13607e+07	0.249	1640.6	0.811	0.689	10.32	14.967	18.385	14.765	17.263	19.442	1238	12.141	0.823	677.849	0.548	1253	35.09	5.817	137.916	-17.226	7.035	2.05	0.546	0.913	1.847	1.197	0.168	3.84	0.313	0.385	2.829	0.9
0	Validation	121.892	226.818	3.14974e+07	2.615	66.668	1.949	237.212	33.298	177.149	180.177	85.57	151.643	26.366	181.324	-0.281	3.14974e+07	0.172	1496.57	0.683	0.624	9.498	15.221	17.263	13	17.117	17.378	943.667	10.402	0.784	593.426	0.629	958	24.995	4.876	113.682	-5.015	7.054	2.17	0.528	1.092	1.869	0.942	0.046	4.748	0.456	0.096	3.353	0.877
1	Validation	129.855	236.862	308691777	2.462	69.148	2.321	245.25	35.387	193.865	202.952	80.948	164.302	28.032	198.239	-0.681	308691777	0.213	1715.19	0.905	0.797	19.997	25.101	30.61	28.844	28.443	32.202	7828.67	22.72	0.814	2341.86	0.299	7855	31.941	5.48	189.391	-17.633	8.878	1.262	0.75	0.694	1.595	0.766	0.128	4.05	0.355	0.324	3.1	0.92
0	Validation	106.155	169.773	4.62595e+07	1.998	28.876	4.265	230.626	19.71	133.246	127.125	87.077	143.549	12.711	135.73	1.156	4.62595e+07	0.308	668.303	0.651	0.507	11.539	22.763	25.08	18.682	26.926	27.749	2481.71	14.812	0.631	1404.39	0.566	2511	9.224	2.924	53.828	7.1	3.729	1.042	0.564	0.679	1.492	0.572	0.118	3.755	0.439	0.23	2.822	0.92
0	Validation	99.887	164.39	2.09354e+07	2.098	32.614	4.013	229.775	20.24	131.193	128.849	82.277	147.499	13.815	133.767	0.866	2.09354e+07	0.276	681.949	0.69	0.618	9.915	16.035	13.038	18.974	18.385	19.9	1154.75	11.068	0.803	662.914	0.574	1170	8.779	2.853	44.046	4.044	3.421	0.867	0.595	0.651	1.363	0.431	0.106	3.743	0.482	0.209	2.867	0.922
0	Validation	139.523	239.724	4.43394e+08	2.223	60.429	2.946	253.262	34.47	203.414	223.779	61.159	192.103	25.958	207.45	-1.02	4.43394e+08	0.293	1658.12	0.984	0.897	22.914	25.542	31.385	31.257	32.65	33.749	10270.5	25.129	0.822	2780.42	0.271	10303	48.641	6.855	204.101	-24.665	8.009	1.402	0.7	0.672	1.61	0.941	0.212	3.662	0.299	0.444	2.772	0.939
0	Validation	145.959	224.772	1.31826e+07	2.275	44.883	2.123	239.656	24.836	181.256	177.022	118.301	121.355	19.026	183.617	0.192	1.31826e+07	0.229	861.349	0.858	0.456	5.258	11.523	12.166	12.649	12.369	13.601	379.875	9.893	0.742	342.041	0.9	391	15.674	3.868	41.268	2.234	4.322	1.486	0.488	0.91	1.648	0.65	0.064	4.263	0.507	0.137	3.008	0.88
0	Validation	106.404	236.883	7.81118e+07	2.834	80.524	1.901	261.45	41.195	167.157	159.356	61.444	200.006	32.547	173.899	0.166	7.81118e+07	0.152	2299.34	0.683	0.472	11.125	23.568	20.248	26.249	22.023	26.306	2559.67	16.088	0.713	1268.86	0.496	2583	31.165	5.401	243.707	5.904	11.11	3.143	0.559	1.251	2.116	1.549	0.036	5.264	0.42	0.1	3.616	0.89
0	Validation	122.007	236.697	5.15621e+07	2.661	71.374	2.472	248.935	36.958	185.546	191.293	58.505	190.431	28.389	190.69	-0.581	5.15621e+07	0.175	1935.35	0.688	0.451	8.491	18.811	20.396	17.117	21.095	23.854	1400.17	12.938	0.737	821	0.586	1418	39.615	6.166	205.553	-14.624	8.962	2.581	0.551	1.109	2.004	1.324	0.064	4.752	0.405	0.193	3.353	0.891
0	Validation	127.991	232.607	2.19627e+07	2.554	67.868	1.945	242.107	33.509	184.502	187.25	87.479	154.628	26.977	188.516	-0.317	2.19627e+07	0.178	1497.24	0.88	0.774	8.536	11.026	11.402	13.416	11.705	13.928	605.833	9.704	0.829	417.797	0.69	618	28.754	5.231	119.8	-7.905	7.45	1.923	0.588	1.001	1.816	0.892	0.061	4.516	0.44	0.167	3.26	0.887
1	Validation	196.121	235.011	8.66073e+07	1.407	14.028	14.309	240.951	14.287	221.598	230.471	75.709	165.242	7.194	222.654	-3.001	8.66073e+07	0.502	469.247	0.942	0.759	11.712	15.428	17.889	18.601	18.868	19.519	1727.17	14.532	0.737	944.738	0.547	1747	43.613	6.563	110.846	-14.169	2.826	0.691	0.607	0.402	1.203	0.528	0.422	2.257	0.234	0.635	1.787	0.953
0	Validation	167.206	237.483	6.04143e+08	1.673	23.05	6.269	242.913	23.242	217.52	233.879	68.196	174.717	13.095	219.8	-1.975	6.04143e+08	0.457	997.395	0.846	0.782	23.465	29.995	31.385	35.228	32.985	36.483	12472.7	25.384	0.788	3299.1	0.265	12505	55.609	7.393	159.958	-21.145	4.591	0.807	0.698	0.419	1.228	0.628	0.407	2.547	0.198	0.629	2.016	0.957
1	Validation	219.781	236.212	3.48775e+08	0.769	4.04	29.995	241.19	8.01	228.973	233.281	95.252	145.938	2.179	229.532	-4.801	3.48775e+08	0.757	256.503	0.856	0.684	17.478	25.547	27.893	27.459	29.411	30.017	6587.38	21.856	0.763	2226.13	0.338	6620	46.93	6.834	47.075	-6.539	1.201	0.288	0.585	0.167	0.67	0.26	0.728	1.106	0.099	0.851	0.924	0.981
0	Validation	103.124	166.956	4.03472e+06	1.934	33.007	3.129	207.426	20.288	130.301	125.497	93.425	114.001	14.414	132.736	0.893	4.03472e+06	0.317	640.563	0.831	0.627	5.392	8.598	9.849	8.544	9.22	9.899	221.333	7.144	0.853	207.511	0.938	229	8.952	2.914	27.74	3.655	3.064	1.217	0.434	0.786	1.521	0.569	0.106	3.747	0.485	0.199	2.705	0.895
0	Validation	114.353	225.482	65640471	2.667	71.959	1.793	234.786	35.611	169.765	168.903	84.579	150.207	28.776	174.608	-0.067	65640471	0.165	1667.71	0.653	0.462	10.379	22.48	17.493	24.515	24.187	26	2128.71	14.682	0.752	1064.67	0.5	2153	22.819	4.604	145.859	-2.456	8.487	2.017	0.615	1.039	1.82	0.89	0.043	4.798	0.462	0.092	3.463	0.883
1	Validation	176.639	253.379	7.28257e+08	2.193	29.754	7.703	280.095	25.19	221.44	231.072	38.589	241.506	13.155	224.566	-2.102	7.28257e+08	0.296	1394.31	0.942	0.84	24.943	29.692	35.511	34.655	32.573	36.701	14408	27.973	0.826	3468.2	0.241	14441	73.023	8.513	217.749	-23.533	4.731	2.515	0.302	1.05	1.914	1.408	0.115	4.011	0.473	0.252	2.668	0.92
0	Validation	116.174	149.032	2.78383e+06	1.322	17.829	3.097	175.665	10.458	131.677	130.744	108.451	67.215	7.438	132.319	0.576	2.78383e+06	0.45	169.604	0.787	0.56	4.467	7.983	8.246	7.616	8.944	9.165	151.5	6.284	0.851	161.434	1.066	159	3.515	1.852	2.866	0.259	0.955	0.615	0.22	0.528	1.179	0.327	0.223	2.608	0.453	0.388	1.956	0.897
0	Validation	106.978	173.559	3.17183e+06	1.919	37.772	2.046	187.111	20.993	136.903	130.314	95.925	91.185	16.047	139.07	0.41	3.17183e+06	0.287	597.91	0.893	0.688	4.928	7.162	8.062	7.616	7.616	8.307	156.792	6.398	0.885	158.896	1.013	164	11.135	3.291	15.245	0.825	2.578	1.352	0.317	0.883	1.543	0.551	0.083	3.742	0.521	0.121	2.635	0.864
0	Validation	93.094	142.764	9.61268e+07	1.802	26.312	4.375	215.155	15.91	116.671	114.183	73.914	141.241	10.742	118.479	0.953	9.61268e+07	0.336	425.033	0.867	0.671	17.106	25.5	28.231	27.857	26.833	28.862	6822.12	22.106	0.844	2062.04	0.302	6848	10.983	3.24	23.223	2.824	2.486	0.553	0.636	0.432	1.174	0.361	0.179	3.148	0.346	0.356	2.55	0.948
0	Test	120.381	247.575	4.46777e+07	2.905	67.279	2.618	279.442	39.217	190.439	197.813	52.548	226.893	28.588	196.338	-0.561	4.46777e+07	0.149	2281.48	0.945	0.877	11.256	12.828	15.232	14.866	14.866	16.432	1144.38	12.123	0.756	699.504	0.611	1159	41.34	6.371	206.149	-15.393	8.133	5.162	0.223	1.757	2.399	2.055	0.028	5.552	0.407	0.06	3.462	0.862
0	Test	172.001	245.458	4.83863e+07	2.232	35.658	6.969	265.961	23.909	213.806	222.276	42.25	223.712	15.193	216.218	-1.634	4.83863e+07	0.271	1037.17	0.94	0.716	9.286	12.968	14.765	14.866	14.56	16.031	1021.29	12.193	0.821	597.312	0.585	1035	66.794	8.147	127.616	-14.399	4.264	2.576	0.247	1.106	1.959	1.343	0.094	4.212	0.467	0.201	2.806	0.909
0	Test	83.244	236.787	4.71603e+07	3.003	88.717	2.128	266.503	47.756	145.166	128.987	41.787	224.716	36.604	155.674	0.553	4.71603e+07	0.142	3161.35	0.643	0.572	11.42	19.958	21.932	19.416	17	23.937	1924.83	12.835	0.743	1006.96	0.523	1946	32.312	5.493	498.536	26.954	15.172	6.625	0.393	1.887	2.555	3.005	0.023	5.898	0.391	0.068	3.828	0.858
1	Test	203.901	238.502	6.78582e+08	1.168	11.282	10.943	249.388	11.974	226.268	232.722	93.856	155.532	5.721	226.982	-2.618	6.78582e+08	0.589	323.558	0.917	0.776	23.247	29.949	37.121	33.302	37.121	39.674	13119.8	27.449	0.718	3744.65	0.285	13171	45.056	6.692	26.332	-4.968	1.514	0.417	0.562	0.286	0.976	0.334	0.51	1.839	0.196	0.704	1.488	0.966
0	Test	204.008	253.14	1.62168e+08	1.844	24.657	12.722	275.122	16.719	229.224	233.328	23.578	251.544	10.322	230.51	-2.296	1.62168e+08	0.357	591.24	0.816	0.759	14.596	19.232	21.633	21.095	18.788	22.825	3031.29	15.685	0.757	1337.38	0.441	3052	94.862	9.733	58.021	-6.759	2.092	1.579	0.139	0.844	1.676	0.866	0.151	3.452	0.48	0.309	2.298	0.939
0	Test	88.002	159.427	2.0517e+07	2.319	36.547	5.594	258.292	23.945	119.865	114.015	41.026	217.266	14.887	124.203	1.188	2.0517e+07	0.252	1058.58	0.658	0.454	8.505	18.749	19.209	17.029	16.763	21.119	1313.21	12.343	0.757	766.039	0.583	1330	19.007	4.294	111.464	9.564	4.461	2.178	0.342	0.997	1.879	1.173	0.078	4.423	0.453	0.186	3.002	0.917
1	Test	215.201	254.166	3.57061e+08	1.537	21.244	7.439	270.699	12.398	235.504	237.231	53.635	217.065	8.788	236.035	-1.131	3.57061e+08	0.41	250.534	0.628	0.52	15.913	30.578	31.953	32.757	23.537	33.526	6380.54	19.207	0.743	2239.85	0.351	6409	63.202	7.948	4.503	-0.46	1.014	0.921	0.048	0.678	1.408	0.46	0.178	2.981	0.494	0.343	2.031	0.934
0	Test	175.567	250.272	3.31166e+08	2.076	25.878	8.785	272.697	24.086	221.378	231.87	34.286	238.411	12.232	224.274	-2.276	3.31166e+08	0.344	1290.57	0.864	0.767	18.915	24.669	28.284	30.48	27.295	31.78	6555.75	21.304	0.69	2454.79	0.374	6584	72.258	8.459	320.247	-30.878	5.266	2.437	0.367	0.958	1.88	1.516	0.16	3.811	0.423	0.349	2.631	0.922
0	Test	105.946	241.225	3.50991e+07	2.937	87.535	1.902	263.538	43.399	170.509	163.258	54.053	209.485	34.33	177.822	0.052	3.50991e+07	0.141	2547.41	0.67	0.483	8.381	17.343	14.422	18.601	14.866	20.928	1094.04	11.616	0.768	668.802	0.611	1110	32.276	5.49	280.351	5.182	12.04	3.502	0.549	1.366	2.172	1.619	0.032	5.438	0.442	0.08	3.657	0.88
0	Test	96.538	188.828	4.47204e+07	2.551	48.403	3.1	258.173	28.782	138.994	134.351	46.736	211.437	20.177	143.557	0.56	4.47204e+07	0.199	1289.22	0.92	0.689	11.738	17.043	18.028	21.19	19.698	21.909	2152.54	15.671	0.796	1012.22	0.47	2170	27.462	5.165	115.742	8.677	5.82	2.697	0.366	1.233	2.009	1.166	0.044	4.97	0.474	0.088	3.258	0.898
0	Test	119.822	235.448	4.66008e+07	2.828	67.577	2.213	269.993	36.471	174.143	170.715	63.923	206.07	27.335	179.52	0.077	4.66008e+07	0.154	1901.6	0.825	0.651	10.67	16.402	21.024	18.248	18.682	21.119	1427.12	13.529	0.696	880.343	0.617	1446	32.995	5.616	185.693	2.887	9.146	3.318	0.468	1.383	2.134	1.394	0.029	5.415	0.452	0.06	3.581	0.877
0	Test	189.083	252.251	7.42519e+07	2.065	27.452	10.359	267.651	21.263	223.639	231.216	49.304	218.347	12.081	225.825	-2.314	7.42519e+07	0.319	982.836	0.807	0.54	9.148	16.95	16.155	19.416	18.974	20.149	1439.5	13.677	0.771	799.196	0.555	1456	72.441	8.479	236.449	-23.386	4.586	2.402	0.315	1.026	1.9	1.343	0.12	3.959	0.464	0.272	2.694	0.916
0	Test	204.736	252.972	7.16941e+07	1.818	23.596	11.065	265.441	16.442	229.612	233.494	68.942	196.499	9.903	230.877	-2.259	7.16941e+07	0.366	582.381	0.93	0.691	10.278	14.883	17.464	16.125	17.493	17.72	1327.12	13.844	0.732	797.346	0.601	1345	60.128	7.748	34.748	-4.763	1.933	1.519	0.121	0.834	1.657	0.82	0.153	3.411	0.484	0.312	2.294	0.922
0	Test	83.283	245.198	5.11601e+07	3.13	102.979	1.861	271.89	52.571	168.7	172.351	45.684	226.206	42.111	179.096	-0.229	5.11601e+07	0.12	3615.51	0.786	0.541	9.762	18.051	21.587	17.088	22.472	25.02	1578.83	14.19	0.726	902.81	0.572	1595	42.583	6.343	569.901	-13.505	16.429	7.042	0.4	1.968	2.6	3.11	0.019	6.054	0.378	0.059	3.929	0.852
1	Test	140.753	243.088	6.09458e+07	2.439	71.341	2.344	264.211	36.512	199.985	214.607	62.954	201.257	29.126	204.313	-0.677	6.09458e+07	0.237	1749.69	0.829	0.717	11.035	15.387	15.811	17.117	18.028	18.547	1443.58	12.758	0.749	824.517	0.571	1460	46.723	6.737	137.258	-15.078	7.6	2.291	0.534	0.961	1.927	1.361	0.13	4.255	0.349	0.333	3.038	0.915
0	Test	105.486	211.027	1.17246e+08	2.693	56.603	2.488	253.011	32.273	152.825	148.997	48.754	204.257	23.33	157.859	0.213	1.17246e+08	0.174	1563.84	0.715	0.499	13.349	26.748	30.017	24.207	27.586	32.156	4679.21	19.117	0.712	1900.88	0.406	4705	33.902	5.705	166.677	5.402	8.015	2.585	0.514	1.168	1.984	1.183	0.038	5.132	0.457	0.087	3.498	0.903
0	Test	117.523	233.622	1.37656e+08	2.777	66.756	2.118	263.916	35.704	176.114	176.323	74.238	189.677	27.06	181.147	-0.067	1.37656e+08	0.157	1798.14	0.739	0.515	13.083	25.4	24.515	28.46	27.857	30	4164.42	18.761	0.692	1810	0.435	4195	33.605	5.635	195.336	-3.676	9.445	2.051	0.643	1.053	1.847	0.929	0.036	5.111	0.489	0.058	3.607	0.903
0	Test	106.845	179.477	3.98185e+07	2.249	37.93	3.33	241.699	22.376	141.256	138.729	64.501	177.198	15.412	144.085	0.551	3.98185e+07	0.25	807.064	0.745	0.619	11.165	18.051	20.248	16.401	19.416	20.64	1901.46	13.444	0.838	885.42	0.466	1918	19.103	4.296	53.465	4.376	3.989	1.394	0.482	0.869	1.62	0.628	0.075	4.247	0.509	0.162	2.999	0.909
0	Test	216.29	252.9	5.23405e+08	1.526	19.161	11.442	267.24	12.612	234.794	237.814	77.482	189.758	7.952	235.481	-2.155	5.23405e+08	0.453	323.198	0.861	0.622	18.729	30.097	36.401	31.906	33.422	37.216	9400.75	25.901	0.712	3023.79	0.322	9439	48.329	6.946	12.752	-1.913	1.184	0.869	0.152	0.611	1.395	0.495	0.23	2.85	0.445	0.429	2.013	0.935
1	Test	198.229	252.094	2.79553e+08	1.859	23.669	11.118	267.859	17.754	228.016	233.85	50.333	217.527	10.214	229.513	-2.344	2.79553e+08	0.373	684.891	0.816	0.705	16.593	23.52	26.926	22.847	26.173	27.074	5278.79	19.196	0.821	1786.17	0.338	5307	59.786	7.707	125.757	-13.183	2.887	1.356	0.361	0.764	1.621	0.77	0.174	3.428	0.45	0.361	2.389	0.928
0	Test	94.874	243.859	2.38362e+07	3.138	86.753	2.19	280.489	46.304	172.624	175.188	32.081	248.408	35.025	181.197	-0.221	2.38362e+07	0.122	3033.12	0.674	0.457	7.085	15.504	17.088	13.416	15.297	17.72	709.292	10.443	0.675	569.984	0.804	726	46.151	6.697	358.231	-11.354	12.168	7.007	0.27	2.023	2.594	2.879	0.019	6.031	0.376	0.039	3.773	0.858
0	Test	208.914	250.058	1.0928e+08	1.572	18.561	9.163	264.431	13.75	230.827	234.668	92.401	172.03	8.045	231.677	-1.988	1.0928e+08	0.456	392.907	0.836	0.764	12.623	16.515	20.1	17.464	19.026	20.248	2014.67	13.813	0.81	952.476	0.473	2036	46.496	6.813	13.725	-2.337	1.235	0.908	0.15	0.602	1.426	0.545	0.258	2.803	0.408	0.467	1.974	0.936
0	Test	200.787	249.899	5.59535e+07	1.621	19.548	6.835	260.824	15.341	229.743	235.173	110.639	150.185	9.125	230.734	-1.754	5.59535e+07	0.448	456.491	0.836	0.619	8.932	14.428	16.125	15.264	14.56	17.029	1036.96	12.067	0.821	603.586	0.582	1051	33.83	5.807	13.775	-2.601	1.398	0.962	0.182	0.592	1.459	0.611	0.278	2.821	0.367	0.499	2.029	0.931
0	Test	191.479	247.6	1.56101e+08	1.766	24.332	7.909	259.63	18.178	225.209	232.683	55.476	204.154	10.931	226.603	-1.9	1.56101e+08	0.409	629.6	0.705	0.47	11.64	24.747	24.839	27.857	25	30.249	3014.46	17.445	0.664	1518.94	0.504	3040	57.979	7.587	51.889	-7.743	2.632	0.951	0.468	0.576	1.428	0.618	0.245	3.101	0.373	0.466	2.332	0.945
0	Test	180.293	240.711	6.31114e+07	1.846	29.019	3.948	260.84	19.365	217.45	225.721	122.114	138.726	13.021	218.825	-1.183	6.31114e+07	0.347	599.882	0.782	0.469	8.258	17.615	16.492	18.682	18.682	20.64	1300.42	13.776	0.739	779.964	0.6	1318	29.515	5.402	24.314	-4.546	2.333	1.003	0.395	0.618	1.481	0.613	0.214	3.116	0.369	0.416	2.316	0.928
0	Test	121.558	244.468	7.07283e+07	2.768	80.758	2.066	260.579	40.795	190.016	197.786	55.371	205.208	32.656	195.741	-0.445	7.07283e+07	0.169	2208.22	0.694	0.545	10.769	19.756	23.087	16.643	22.561	24.29	1826.92	13.715	0.708	1020.67	0.559	1846	41.443	6.264	287.403	-19.766	11.336	2.516	0.636	1.097	1.983	1.294	0.056	5.008	0.43	0.186	3.541	0.902
1	Test	189.398	249.887	1.28385e+08	1.922	27.445	5.129	262.564	18.654	224.629	230.333	103.672	158.892	11.96	225.983	-1.368	1.28385e+08	0.337	610.027	0.47	0.383	10.782	28.184	30.529	19.209	24.083	31.032	2488.75	13.239	0.694	1279.49	0.514	2514	31.283	5.572	23.734	-3.675	2.284	1.325	0.266	0.79	1.627	0.697	0.142	3.597	0.462	0.31	2.497	0.908
0	Test	84.402	147.922	1.55559e+07	2.065	28.299	7.999	260.757	21.054	112.111	105.008	55.03	205.727	12.259	116.103	1.913	1.55559e+07	0.306	911.083	0.808	0.716	10.153	14.186	16.279	14.213	15.232	16.432	1140.17	11.465	0.854	618.229	0.542	1154	9.658	3.023	121.173	13.922	3.95	1.871	0.356	0.925	1.771	1.004	0.106	3.976	0.479	0.186	2.74	0.915
0	Test	89.503	191.764	1.45746e+08	2.616	48.769	3.442	261.004	31.286	132.161	123.617	43.77	217.233	20.904	138.082	0.903	1.45746e+08	0.198	1600.29	0.661	0.467	15.41	32.967	34.928	37.643	25.71	38.158	7609.88	21.807	0.718	2607.06	0.343	7644	25.331	4.886	227.532	20.218	8.288	2.458	0.543	1.142	1.951	1.136	0.048	5.015	0.477	0.12	3.43	0.905
0	Test	125.76	214.921	3.15566e+07	2.507	50.759	2.459	264.683	28.279	167.08	164.552	82.641	182.043	20.958	170.542	0.284	3.15566e+07	0.199	1168.62	0.862	0.652	9.16	14.052	15.652	15.811	16.155	17.464	1070.88	12.11	0.809	625.703	0.584	1085	19.653	4.327	82.065	2.681	5.909	2.205	0.457	1.122	1.876	0.933	0.045	4.852	0.496	0.088	3.279	0.886
0	Test	151.114	247.681	2.40507e+07	2.485	49.308	4.094	261.247	30.44	208.702	221.267	44.032	217.216	20.618	212.223	-1.189	2.40507e+07	0.225	1482.3	0.946	0.671	7.486	11.164	13.601	14.318	13.892	14.353	522.292	10.558	0.742	422.556	0.809	534	66.319	8.099	170.551	-18.444	5.812	2.886	0.334	1.206	2.049	1.419	0.078	4.508	0.451	0.201	3.047	0.902
0	Test	130.536	241.33	3.16229e+07	2.703	65.316	2.693	261.471	35.716	192.639	201.953	56.161	205.31	26.676	197.344	-0.677	3.16229e+07	0.176	1834.89	0.659	0.476	7.677	16.134	14.422	16.125	17	17.378	796.875	10.637	0.703	591.615	0.742	812	42.288	6.428	148.947	-12.224	7.486	3.623	0.347	1.385	2.188	1.689	0.045	5.06	0.444	0.119	3.348	0.879
0	Test	157.589	242.984	2.27975e+07	2.346	41.366	2.999	259.492	26.428	208.691	216.744	102.29	157.202	18.647	211.219	-0.833	2.27975e+07	0.232	1061.33	0.846	0.625	7.392	11.819	12.806	12.369	12.649	14.629	498.125	9.994	0.691	439.558	0.882	511	26.537	5.106	55.998	-6.951	3.993	2.141	0.292	1.068	1.884	0.986	0.083	4.249	0.46	0.198	2.873	0.88
0	Test	124.263	226.479	1.79355e+07	2.59	56.421	2.154	250.259	31.005	174.777	175.584	84.644	165.615	23.316	178.644	-0.052	1.79355e+07	0.177	1366.66	0.859	0.75	8.312	11.076	12.369	12.083	13	13.748	544.625	9.511	0.725	444.934	0.817	562	23.654	4.775	86.343	-1.276	6.131	2.731	0.384	1.253	2.009	1.136	0.039	4.918	0.457	0.065	3.289	0.876
0	Test	82.07	209.507	2.16174e+08	2.888	61.285	2.726	269.298	37.71	139.818	133.525	48.635	220.664	26.012	147.576	0.472	2.16174e+08	0.154	2229.57	0.735	0.553	18.093	32.721	37.108	30.887	37.162	39.128	9891.25	24.064	0.726	3070.59	0.31	9926	28.608	5.13	410.331	18.18	11.829	2.668	0.632	1.179	2.016	1.258	0.034	5.364	0.451	0.075	3.736	0.903
0	Test	174.755	244	4.10051e+07	2.138	37.955	3.207	260.73	22.119	212.657	218.253	123.089	137.641	15.611	214.406	-0.761	4.10051e+07	0.266	747.061	0.699	0.569	8.529	14.985	14.422	13.892	17.205	18.221	878.5	10.474	0.774	572.745	0.652	892	27.018	5.157	33.438	-4.298	3.085	1.393	0.377	0.841	1.642	0.68	0.098	3.934	0.484	0.202	2.746	0.902
0	Test	89.489	184.591	4.86527e+07	2.594	46.027	3.652	259.834	29.976	131.935	125.07	42.885	216.949	19.802	137.483	0.834	4.86527e+07	0.203	1494.76	0.568	0.485	11.83	24.398	21.541	26.249	17.464	26.268	2552.12	13.857	0.737	1224.96	0.48	2574	25.052	4.904	185.533	15.381	6.983	2.967	0.404	1.229	2.059	1.438	0.049	5.042	0.464	0.122	3.343	0.9
0	Test	122.893	233.265	5.10435e+07	2.769	66.949	2.415	258.65	35.195	176.695	177.169	48.572	210.078	26.382	181.704	-0.218	5.10435e+07	0.162	1795.17	0.834	0.61	10.184	16.699	21.19	18.028	20	21.471	1524.33	13.925	0.707	906.347	0.595	1546	46.387	6.715	188.952	-5.314	8.583	3.39	0.435	1.355	2.139	1.516	0.033	5.298	0.448	0.066	3.534	0.89
0	Test	131.308	228.093	6.20217e+07	2.499	56.395	2.424	240.523	30.409	186.249	194.038	86.71	153.814	23.006	189.727	-0.602	6.20217e+07	0.197	1307.55	0.774	0.369	7.831	21.222	19.416	25.08	25.179	26.552	1702.5	16.428	0.639	1078.25	0.633	1723	27.114	5.114	96.326	-7.11	6.073	2.241	0.459	1.089	1.897	1.012	0.055	4.608	0.448	0.128	3.235	0.878
1	Test	204.107	250.279	7.15707e+08	1.663	19.596	10.083	267.594	15.424	229.677	234.913	66.41	201.185	8.58	230.807	-2.256	7.15707e+08	0.438	520.541	0.676	0.635	22.714	35.768	40.497	38.288	30.594	40.804	13385.6	24.193	0.72	3786.88	0.283	13435	60.483	7.759	45.016	-6.576	2.079	0.962	0.365	0.605	1.449	0.594	0.245	3.022	0.399	0.46	2.18	0.942
0	Test	106.291	182.915	5.86277e+06	2.313	44.245	2.726	231.651	24.704	146.832	151.025	68.125	163.526	18.175	149.876	-0.074	5.86277e+06	0.233	903.077	0.896	0.768	6.338	8.253	8.602	9.487	9.487	9.695	251.417	7.393	0.849	226.79	0.902	261	21.425	4.597	36.484	-1.703	3.386	2.228	0.206	1.104	1.9	0.991	0.073	4.312	0.449	0.181	2.857	0.889
0	Test	204.636	248.632	6.62494e+07	1.542	17.404	8.367	264.483	14.529	229.706	234.839	109.189	155.293	8.08	230.678	-2.039	6.62494e+07	0.479	447.725	0.7	0.661	10.469	15.83	14.56	17	17.804	19.875	1223.58	11.08	0.743	744.109	0.608	1245	33.542	5.779	19.203	-3.477	1.477	0.887	0.243	0.562	1.406	0.571	0.298	2.696	0.37	0.517	1.984	0.934
0	Test	165.882	249.025	5.14983e+07	2.305	42.317	3.753	265.282	25.903	213.899	221.879	85.828	179.453	17.958	216.372	-1.042	5.14983e+07	0.248	1064	0.654	0.552	9.42	17.073	17.205	20	15.811	20.248	1082.25	11.165	0.709	718.667	0.664	1100	39.567	6.253	59.249	-7.465	3.88	1.999	0.317	1.01	1.848	0.972	0.087	4.226	0.469	0.211	2.866	0.898
0	Test	102.921	224.485	360907013	2.819	61.781	2.427	263.831	36.211	155.808	149.151	47.143	216.688	26.147	161.982	0.342	360907013	0.161	1962.21	0.888	0.49	17.926	36.611	40.522	40.608	43.324	44.113	13718.9	32.518	0.725	3825.17	0.279	13755	36.128	5.846	261.469	12.69	10.326	2.504	0.61	1.139	1.966	1.187	0.037	5.259	0.471	0.093	3.643	0.906
0	Test	168.869	237.354	8.51109e+07	2.184	37.466	4.015	258.957	22.102	205.777	210.116	61.426	197.531	15.568	207.644	-0.844	8.51109e+07	0.257	771.926	0.703	0.515	10.74	20.839	23.537	17	23.77	24.062	1953.58	14.642	0.705	1072.35	0.549	1974	47.207	6.842	37.41	-3.9	3.148	1.59	0.327	0.908	1.704	0.758	0.082	4.077	0.494	0.145	2.8	0.915
0	Test	221.057	251.908	4.65156e+08	1.301	15.703	15.392	264.361	10.67	236.201	238.33	97.82	166.541	6.594	236.734	-2.559	4.65156e+08	0.541	251.969	0.87	0.648	18.091	27.94	30.61	30.463	32.249	33.985	8269.92	24.3	0.762	2596.46	0.314	8300	48.849	6.985	11.102	-1.612	0.878	0.666	0.133	0.489	1.262	0.426	0.329	2.391	0.378	0.542	1.737	0.947
0	Test	149.507	241.602	5.74322e+07	2.501	53.344	3.182	261.596	29.86	199.604	206.191	50.986	210.61	21.813	202.904	-0.734	5.74322e+07	0.204	1328.39	0.819	0.475	8.277	17.423	17.263	19.925	19.209	20.322	1377.04	14.272	0.729	820.556	0.596	1395	45.3	6.682	83.925	-7.708	5.132	2.535	0.336	1.15	1.99	1.206	0.06	4.649	0.456	0.141	3.113	0.896
0	Test	105.061	236.172	4.85072e+08	2.924	81.996	2.028	265.523	41.911	168.708	165.654	47.791	217.732	32.685	175.74	-0.056	4.85072e+08	0.142	2422.17	0.804	0.622	22.575	36.295	38.419	45.398	46.872	47.255	15660	29.166	0.629	4812.61	0.307	15706	42.928	6.368	330.437	-2.165	12.517	3.034	0.61	1.235	2.089	1.488	0.032	5.428	0.442	0.089	3.752	0.9
0	Test	134.48	232.258	1.29314e+07	2.566	53.671	2.256	263.909	30.269	181.599	182.036	101.359	162.55	22.464	185.205	0.024	1.29314e+07	0.183	1322.66	0.783	0.678	6.823	10.065	11.662	10.198	10.198	11.79	366.583	7.885	0.855	289.75	0.79	377	16.565	3.97	78.652	-0.95	5.653	2.439	0.397	1.174	1.935	1.044	0.043	4.853	0.484	0.085	3.251	0.869
0	Test	98.129	215.976	1.19398e+08	2.782	60.382	2.659	276.853	35.396	149.094	141.493	34.413	242.44	25.228	155.309	0.537	1.19398e+08	0.166	1891.69	0.722	0.622	15.761	25.319	29.155	24.698	29.155	29.428	4925.29	18.277	0.797	1757.45	0.357	4950	32.807	5.6	223.505	14.537	9.064	3.26	0.471	1.315	2.131	1.514	0.034	5.347	0.449	0.078	3.553	0.901
0	Test	221.219	248.169	4.97838e+08	1.067	13.959	14.587	268.59	8.707	234.553	235.363	87.441	181.149	5.721	234.866	-1.865	4.97838e+08	0.616	147.118	0.602	0.53	18.592	35.068	30.083	38.288	30.676	38.497	8989.33	21.107	0.719	2908.05	0.324	9025	47.666	6.904	2.381	-0.414	0.515	0.489	0.026	0.402	1.123	0.327	0.402	2.013	0.34	0.609	1.476	0.956
1	Test	219.322	252.693	1.33714e+08	1.348	17.63	5.768	267.04	10.643	236.775	238.296	141.243	125.797	7.299	237.178	-0.993	1.33714e+08	0.488	190.832	0.884	0.753	13.138	17.456	20.518	19.416	19.416	20.833	2357.54	15.437	0.784	1091.94	0.463	2377	24.911	4.991	2.37	-0.244	0.735	0.723	0.009	0.568	1.305	0.4	0.253	2.589	0.446	0.452	1.798	0.922
0	Test	83.117	147.326	1.78009e+07	2.108	32.034	4.803	240.841	20.219	113.828	111.005	49.688	191.153	13.426	116.882	0.754	1.78009e+07	0.282	704.657	0.49	0.336	7.612	22.649	19.647	22.472	13.928	24.617	1284.96	11.088	0.718	795.742	0.619	1303	17.028	4.089	33.467	2.4	2.787	1.565	0.28	0.884	1.687	0.772	0.092	4.015	0.493	0.201	2.738	0.917
0	Test	120.705	217.775	3.84404e+07	2.561	49.358	2.537	258.971	28.638	167.82	166.049	83.486	175.485	20.412	171.497	0.126	3.84404e+07	0.192	1247.49	0.921	0.571	8.769	15.363	17.493	16.401	17.088	18.574	1289.96	14.15	0.768	746.251	0.579	1307	20.031	4.352	98.118	3.084	6.036	1.658	0.569	0.961	1.721	0.729	0.051	4.697	0.502	0.097	3.313	0.901
0	Test	113.987	249.542	4.7225e+08	2.753	65.634	3.622	283.03	43.03	199.884	221.163	27.774	255.256	29.021	206.993	-1.226	4.7225e+08	0.199	2892.36	0.84	0.616	19.611	31.823	36.797	42.297	40.311	42.591	10980.2	26.738	0.652	3665.13	0.334	11022	59.041	7.542	715.98	-61.054	13.825	5.195	0.454	1.526	2.373	2.822	0.063	5.241	0.394	0.203	3.523	0.892
0	Test	176.58	240.081	3.60936e+07	2.072	34.576	3.508	261.937	20.699	212.168	218.737	121.439	140.498	14.289	213.748	-0.877	3.60936e+07	0.28	672.732	0.653	0.597	8.565	14.355	12.083	16.279	15.811	17.205	777.042	9.378	0.772	529.173	0.681	790	26.482	5.118	26.34	-3.544	2.672	1.504	0.278	0.863	1.682	0.751	0.103	3.849	0.479	0.185	2.646	0.9
0	Test	183.275	236.436	3.3785e+07	1.81	28.509	4.518	248.876	17.631	214.255	221.039	120.804	128.072	11.859	215.425	-1.248	3.3785e+07	0.326	502.856	0.821	0.584	7.645	13.096	14.422	15.264	12.53	15.78	715.583	10.758	0.763	507.261	0.709	728	27.582	5.222	19.325	-3.335	2.138	0.882	0.411	0.607	1.409	0.509	0.159	3.158	0.424	0.28	2.365	0.918
0	Test	119.106	238.841	7.08163e+07	2.829	68.143	2.842	262.763	37.92	182.744	187.006	35.087	227.676	27.937	188.501	-0.58	7.08163e+07	0.159	2137.28	0.772	0.695	12.515	18	19.849	19.723	18.028	21.401	1970.62	13.897	0.693	1096.12	0.556	1993	49.984	6.976	289.204	-19.275	9.526	4.235	0.385	1.502	2.28	1.937	0.034	5.414	0.423	0.088	3.559	0.881
0	Test	151.833	242.08	3.8683e+07	2.455	56.526	2.533	265.713	30.058	199.264	202.797	85.343	180.371	22.93	202.43	-0.496	3.8683e+07	0.207	1271.46	0.706	0.334	6.111	18.315	19.313	17.72	17.493	22.023	925.583	12.938	0.667	688.303	0.744	944	31.743	5.55	81.369	-5.704	5.844	2.077	0.475	1.003	1.885	1.061	0.065	4.565	0.431	0.176	3.169	0.899
0	Test	113.409	196.223	4.17903e+07	2.411	42.099	3.317	260.893	25.668	151.031	146.927	56.966	203.927	17.724	154.488	0.666	4.17903e+07	0.222	1056.13	0.934	0.612	10.155	16.598	19.313	19.416	18.868	19.824	1734.33	15.498	0.778	897.681	0.518	1751	23.054	4.698	107.626	8.671	5.671	1.74	0.531	0.965	1.754	0.797	0.057	4.62	0.495	0.112	3.227	0.91
0	Test	165.264	248.502	1.97975e+08	2.257	40.519	4.66	272.548	26.787	216.059	227.731	45.175	227.373	17.801	218.757	-1.351	1.97975e+08	0.278	1173.24	0.769	0.417	11.549	27.709	31.953	25.942	30.364	36.483	4101.04	21.315	0.566	2188.41	0.534	4137	69.15	8.275	114.623	-14.42	4.767	2.075	0.392	0.964	1.878	1.136	0.118	4.136	0.418	0.295	2.862	0.92
0	Test	121.88	201.35	1.2128e+07	2.313	43.768	2.478	244.581	24.829	165.006	166.69	96.341	148.24	18.094	167.747	-0.211	1.2128e+07	0.229	912.121	0.901	0.764	7.583	9.928	11.402	12.369	10.77	12.57	419.5	8.949	0.742	365.46	0.871	431	18.317	4.238	33.834	-2.396	3.485	2.048	0.258	1.089	1.825	0.848	0.065	4.378	0.496	0.138	2.887	0.876
0	Test	99.121	169.954	6.31163e+06	2.223	42.189	2.756	223.945	23.245	133.686	132.157	73.861	150.084	17.037	136.651	0.407	6.31163e+06	0.243	801.532	0.791	0.679	6.51	9.592	10.296	9.849	9.487	11.045	329.292	7.584	0.878	262.6	0.797	338	16.903	4.06	32.745	1.583	3.543	1.881	0.308	1.04	1.776	0.788	0.062	4.352	0.497	0.106	2.917	0.881
0	Test	91.547	189.304	7.37526e+06	2.541	51.604	3.21	257.725	30.323	135.269	129.402	61.169	196.555	21.371	140.428	0.786	7.37526e+06	0.196	1422.14	0.881	0.773	7.368	9.537	10.817	9.849	10.817	11.874	364.333	8.402	0.771	320.048	0.878	374	18.064	4.154	127.378	9.97	6.598	3.374	0.326	1.397	2.108	1.386	0.041	5.011	0.461	0.085	3.293	0.876
0	Test	78.506	148.046	7.90798e+06	2.209	35.411	3.969	224.026	22.067	112.949	111.502	50.275	173.751	15.025	116.466	0.669	7.90798e+06	0.255	806.848	0.855	0.435	5.887	13.524	14.318	14.142	15.264	15.843	571.083	11.569	0.732	454.723	0.796	583	9.791	3.076	42.788	2.975	3.436	2.131	0.235	1.061	1.867	0.991	0.068	4.37	0.478	0.139	2.888	0.881
1	Test	70.474	209.367	1.32901e+07	2.991	87.61	1.926	250.282	44.22	142.426	142.126	44.287	205.995	34.645	151.504	-0.018	1.32901e+07	0.132	2668.24	0.881	0.389	5.294	13.601	14.142	16.031	16.643	17.321	563.375	11.979	0.7	471.496	0.837	579	30	5.322	309.509	-9.451	12.019	5.334	0.382	1.785	2.414	2.089	0.022	5.752	0.384	0.047	3.712	0.861
0	Test	89.827	179.836	2.20987e+07	2.567	44.088	4.024	265.97	28.129	131.803	126.948	27.131	238.839	18.033	136.965	0.875	2.20987e+07	0.206	1387.51	0.689	0.579	9.438	16.297	17	14.213	18.028	19.287	1161.92	11.233	0.751	711.346	0.612	1178	24.988	4.917	169.795	14.667	6.267	3.006	0.352	1.274	2.068	1.366	0.049	4.977	0.467	0.106	3.254	0.896
1	Test	199.822	251.626	9.97187e+07	1.809	23.725	6.266	266.31	16.26	228.635	233.206	112.385	153.925	10.365	229.698	-1.534	9.97187e+07	0.366	487.28	0.898	0.749	12.742	17.003	20.616	20.396	20.396	21.61	1868.96	15.272	0.703	1043.07	0.558	1890	33.026	5.738	18.732	-2.809	1.737	1.329	0.133	0.791	1.62	0.702	0.159	3.388	0.471	0.33	2.308	0.908
1	Test	147.916	248.201	1.15757e+08	2.203	31.525	6.434	266.773	33.402	213.137	230.704	42.726	224.047	16.371	218.393	-2.027	1.15757e+08	0.332	2268.16	0.835	0.542	10.871	20.041	19.313	22.825	24.083	24.536	2404.46	16.738	0.732	1185.71	0.493	2427	67.068	8.044	1083.3	-94.214	12.566	3.092	0.608	1.032	1.979	2.005	0.163	4.011	0.369	0.367	2.909	0.919
0	Test	127.746	234.939	1.58181e+07	2.691	64.576	2.081	268.32	34.691	180.1	174.296	95.185	173.135	26.428	184.637	0.129	1.58181e+07	0.168	1654.82	0.682	0.622	7.25	11.655	13	9.849	12.083	13.601	453.583	7.952	0.837	341.186	0.752	464	25.213	4.923	117.269	2.807	7.295	3.401	0.365	1.398	2.135	1.423	0.033	5.181	0.452	0.072	3.404	0.864
0	Test	168.899	248.866	3.04094e+08	2.238	38.215	5.217	263.204	25.259	216.568	226.368	50.654	212.55	16.671	219.042	-1.413	3.04094e+08	0.275	1077.93	0.773	0.427	13.22	30.952	34.015	28.636	28.792	37.216	6308.67	23.934	0.674	2448.47	0.388	6338	53.603	7.274	105.313	-12.528	4.623	1.864	0.424	0.914	1.803	1.022	0.107	4.15	0.447	0.266	2.905	0.916
0	Test	60.216	243.118	7.36291e+08	2.015	71.274	2.723	283.939	57.659	193.729	230.916	34.467	249.472	42.508	205.607	-1.208	7.36291e+08	0.392	4743.36	0.498	0.428	22.318	52.131	41.617	46.872	49.406	54.58	17357.8	25.972	0.59	5497.83	0.317	17417	58.458	7.189	2169.65	-177.506	29.45	2.347	0.853	0.697	1.577	1.853	0.284	3.331	0.193	0.508	2.648	0.951
0	Test	91.934	245.522	4.36445e+08	3.048	113.782	1.719	271.065	53.512	170.443	167.339	27.57	243.496	44.508	180.77	-0.13	4.36445e+08	0.137	3626.84	0.871	0.548	19.905	36.298	42.426	38.288	41.304	43.578	13308.5	31.6	0.543	5002	0.376	13356	45.073	6.441	627.729	-9.605	18.871	4.514	0.614	1.444	2.322	2.385	0.04	5.636	0.379	0.157	3.857	0.888
0	Test	213.561	246.834	2.97908e+08	1.347	14.875	12.731	272.902	11.221	230.455	232.993	85.955	186.947	6.362	231.08	-2.288	2.97908e+08	0.525	288.832	0.7	0.657	17.096	26.019	26.077	27.803	26.627	31.081	5551.79	18.213	0.773	1960.76	0.353	5579	45.951	6.769	15.128	-2.599	1.12	0.588	0.306	0.427	1.189	0.405	0.351	2.37	0.334	0.563	1.795	0.954
0	Test	211.6	253.865	4.18933e+08	1.652	22.635	10.782	275.437	14.003	233.017	235.461	36.108	239.329	9.486	233.785	-1.756	4.18933e+08	0.388	358.591	0.809	0.763	19.818	25.982	28.425	27.459	29.53	32.296	7636	21.012	0.782	2396.93	0.314	7665	78.529	8.861	11.01	-1.364	1.214	1.151	0.027	0.763	1.524	0.569	0.16	3.174	0.5	0.313	2.103	0.939
1	Test	146.402	230.507	7.63622e+07	2.438	45.552	3.072	273.202	26.242	190.008	192.408	51.233	221.97	18.746	192.767	-0.413	7.63622e+07	0.211	1056.02	0.829	0.659	11.633	17.666	21.587	17.029	20.881	21.794	2037.88	14.646	0.783	992.904	0.487	2055	38.185	6.139	64.063	-3.826	4.485	2.492	0.286	1.193	1.954	1.062	0.05	4.754	0.488	0.092	3.1	0.891
1	Test	217.504	250.853	9.38674e+07	1.349	16.818	10.141	262.464	10.989	234.838	237.007	109.067	153.397	7.13	235.327	-1.795	9.38674e+07	0.515	230.028	0.779	0.664	11.216	16.892	16.279	20.881	19.647	21	1676.92	13.152	0.776	879.683	0.525	1695	35.224	5.933	3.991	-0.637	0.773	0.688	0.058	0.52	1.291	0.417	0.299	2.488	0.4	0.511	1.772	0.937
0	Test	97.971	218.593	6.58755e+07	2.884	62.008	2.547	268.178	36.463	153.81	150.366	28.149	240.03	26.093	160.226	0.203	6.58755e+07	0.153	2014.8	0.755	0.722	13.711	18.984	22.361	19.209	22.204	22.517	2542.92	14.326	0.761	1183.63	0.465	2566	34.221	5.754	214.371	6.007	8.852	4.39	0.337	1.575	2.305	1.888	0.027	5.637	0.432	0.06	3.592	0.875
0	Test	87.873	164.641	1.38494e+07	2.331	41.765	2.873	215.64	23.909	125.133	124.005	43.135	172.505	16.906	128.633	0.215	1.38494e+07	0.227	888.216	0.757	0.385	6.19	16.08	17.117	13.038	17.889	17.916	823.833	12.167	0.769	552.827	0.671	837	21.352	4.583	42.554	0.585	3.807	2.419	0.224	1.177	1.94	1.022	0.054	4.626	0.475	0.102	2.99	0.882
0	Test	162.288	240.166	1.25789e+07	2.307	42.945	2.835	258.768	25.399	203.816	210.679	111.172	147.595	18.37	206.147	-0.639	1.25789e+07	0.23	955.283	0.728	0.62	6.174	9.959	11	9.22	11.18	11.576	284.583	7.25	0.784	266.955	0.938	296	24.49	4.903	38.321	-4.402	3.625	1.814	0.331	0.991	1.771	0.818	0.079	4.157	0.488	0.144	2.85	0.887
0	Test	133.051	241.839	9.07497e+07	2.739	70.782	2.289	264.752	36.275	188.928	191.919	44.417	220.335	28.314	193.609	-0.335	9.07497e+07	0.165	1790.43	0.695	0.567	11.907	21.012	22.847	22.847	17.205	23.622	2396.79	14.606	0.734	1179.65	0.492	2421	53.276	7.19	168.722	-7.54	8.837	2.521	0.556	1.152	1.97	1.178	0.041	5.073	0.473	0.101	3.488	0.905
0	Test	100.305	206.765	4.049e+07	2.571	46.419	3.312	268.205	31.735	140.861	130.045	45.858	222.347	21.172	146.561	0.942	4.049e+07	0.213	1638.33	0.753	0.683	12.195	17.852	19.723	19.235	17.692	20.928	1867.71	13.438	0.774	947.125	0.507	1885	29.327	5.291	214.221	20.941	8.337	3.032	0.468	1.226	2.079	1.504	0.054	4.995	0.445	0.137	3.366	0.901
0	Test	122.381	213.027	7.0962e+06	2.506	51.516	2.307	254.68	29.266	166.563	166.147	89.382	165.298	21.762	170.188	0.124	7.0962e+06	0.196	1220.72	0.874	0.758	6.174	8.149	9.849	8.602	8.602	10.05	236.25	7.125	0.819	225.529	0.955	245	20.593	4.456	61.39	0.213	5.136	2.202	0.399	1.119	1.852	0.916	0.049	4.643	0.483	0.093	3.145	0.887
0	Test	139.671	233.665	3.62076e+07	2.537	57.138	2.416	259.544	30.204	187.202	189.424	79.479	180.065	22.817	190.665	-0.335	3.62076e+07	0.189	1308.3	0.759	0.519	8.17	15.733	18.028	14.866	18.248	21.656	979.792	11.942	0.738	646.132	0.659	996	27.022	5.087	100.939	-5.973	6.48	1.898	0.547	1.006	1.796	0.868	0.049	4.714	0.491	0.085	3.304	0.897
0	Test	109.058	203.052	1.05453e+08	2.531	50.823	2.811	262.102	29.461	149.506	142.25	49.354	212.748	21.13	153.801	0.606	1.05453e+08	0.2	1302.81	0.824	0.492	12.271	24.965	26.926	22.804	26.077	29.479	4435.42	20.576	0.815	1600.99	0.361	4458	33.019	5.627	133.071	10.329	7.063	1.627	0.626	0.923	1.718	0.763	0.053	4.712	0.493	0.116	3.365	0.921
0	Test	122.735	213.588	1.21041e+07	2.495	44.894	2.725	252.333	27.499	164.204	160.163	78.867	173.467	19.191	167.777	0.331	1.21041e+07	0.205	1185.94	0.701	0.599	6.955	11.613	11.402	13	10.296	14.353	417.958	8.144	0.737	366.791	0.878	430	19.199	4.309	71.279	3.584	5.131	2.615	0.325	1.22	1.963	1.096	0.048	4.818	0.479	0.108	3.173	0.878
1	Test	204.599	251.726	1.07612e+08	1.78	23.777	6.762	267.904	15.679	228.833	232.139	98.423	169.481	9.884	229.845	-1.551	1.07612e+08	0.368	464.237	0.622	0.602	12.091	20.074	16.125	23.022	23.537	24.166	2016.58	12.481	0.746	1034.5	0.513	2037	45.465	6.733	20.476	-3.165	1.696	1.154	0.189	0.753	1.534	0.586	0.16	3.311	0.49	0.319	2.252	0.92
0	Test	117.723	237.03	6.03004e+07	2.841	75.799	2.13	262.961	38.687	178.422	179.519	55.982	206.98	30.107	184.108	-0.234	6.03004e+07	0.151	2061.31	0.627	0.508	10.385	20.431	23.087	16.125	23.087	23.58	1759.5	12.805	0.684	1030.94	0.586	1779	35.118	5.779	219.616	-7.951	9.989	3.087	0.527	1.297	2.086	1.374	0.032	5.338	0.455	0.071	3.61	0.885
0	Test	97.723	164.951	7.08489e+06	2.16	31.259	3.75	220.618	20.726	130.296	127.768	66.125	154.492	13.585	133.087	0.626	7.08489e+06	0.27	735.23	0.661	0.533	6.438	12.07	12.649	9.434	13.601	14.491	389.375	7.981	0.761	338.795	0.87	400	15.337	3.864	45.338	3.859	3.614	1.999	0.293	0.983	1.829	1.002	0.078	4.277	0.453	0.174	2.897	0.89
0	Test	213.431	248.647	7.16453e+08	1.37	16.24	11.549	268.701	11.731	231.866	234.82	57.819	210.883	6.931	232.499	-2.176	7.16453e+08	0.524	293.613	0.997	0.818	23.533	28.753	33.287	36.125	36.346	36.551	13210.3	28.658	0.732	3693.36	0.28	13254	61.308	7.823	12.506	-2.226	1.104	0.662	0.249	0.478	1.265	0.434	0.327	2.501	0.36	0.544	1.845	0.954
0	Test	173.796	246.788	7.2884e+07	2.061	31.795	5.587	273.183	23.613	218.688	228.834	50.508	222.675	14.363	220.946	-1.589	7.2884e+07	0.331	992.746	0.737	0.698	11.303	16.205	18.028	15.264	17.804	19.235	1475.33	11.943	0.769	814.945	0.552	1493	55.864	7.449	62.293	-9.144	3.137	1.642	0.308	0.807	1.727	0.985	0.18	3.562	0.4	0.379	2.506	0.926
0	Test	153.905	240.405	2.81172e+07	2.292	48.29	2.757	260.373	27.897	205.595	216.324	96.619	163.754	20.481	208.304	-0.816	2.81172e+07	0.242	1121.35	0.606	0.566	8.051	14.233	12.53	14.765	14.422	17.205	634.792	8.624	0.762	468.63	0.738	648	36.103	5.932	74.117	-10.136	5.062	1.398	0.564	0.787	1.645	0.768	0.11	3.969	0.436	0.259	2.903	0.919
0	Test	91.831	190.208	9.97804e+06	2.656	51.099	2.94	258.38	30.471	140.436	138.407	49.729	208.652	21.164	145.55	0.28	9.97804e+06	0.184	1462.45	0.845	0.651	6.995	10.744	10.44	12.369	12.53	13.191	460.958	9.081	0.823	350.649	0.761	471	28.238	5.205	165.836	4.439	7.273	2.677	0.463	1.231	1.984	1.136	0.039	5.096	0.476	0.075	3.43	0.898
1	Test	218.13	252.974	8.24932e+08	1.418	18.032	14.334	269.88	11.408	235.549	237.274	55.552	214.328	7.486	236.09	-2.116	8.24932e+08	0.479	255.344	0.905	0.711	23.565	33.13	39.825	38.079	38.328	40.274	14758.4	29.975	0.655	4441.15	0.301	14800	63.251	7.951	9.488	-1.186	0.93	0.822	0.062	0.58	1.369	0.483	0.253	2.697	0.42	0.459	1.874	0.944
0	Test	118.759	217.913	1.07534e+07	2.531	59.186	2.074	261.276	31.041	166.534	164.635	90.697	170.579	24.096	170.48	0.216	1.07534e+07	0.185	1329.72	0.77	0.556	5.977	10.743	10.77	11.045	12.53	12.57	360.583	8.272	0.843	290.599	0.806	370	20.496	4.419	83.247	0.584	6.123	2.257	0.463	1.152	1.833	0.87	0.043	4.775	0.48	0.072	3.28	0.883
0	Test	70.208	221.257	1.07564e+07	3.037	72.874	2.346	261.727	43.535	157.15	167.279	43.73	217.997	31.52	165.861	-0.354	1.07564e+07	0.138	2813.86	0.831	0.686	6.8	9.911	10.296	10.63	10.44	12.369	379.917	8.234	0.847	299.671	0.789	391	34.268	5.677	490.901	-23.673	14.277	6.116	0.403	1.872	2.503	2.549	0.024	5.81	0.368	0.065	3.798	0.857
0	Test	142.334	240.215	2.882e+07	2.567	55.299	2.391	263.4	30.363	194.79	197.534	94.068	169.331	22.697	198.152	-0.352	2.882e+07	0.187	1321.02	0.775	0.695	8.778	12.637	12.207	15.133	14.56	15.33	720.292	9.79	0.805	482.98	0.671	734	31.326	5.516	84.617	-5.25	5.833	2.267	0.439	1.141	1.896	0.955	0.047	4.791	0.486	0.094	3.244	0.885
0	Test	127.41	227.872	1.34422e+08	2.643	55.045	2.518	262.202	31.206	174.544	172.162	49.763	212.438	22.72	178.645	-0.039	1.34422e+08	0.18	1448.41	0.911	0.574	13.1	22.84	26.401	26.077	25.179	27.803	4177.88	20.802	0.662	1895.9	0.454	4212	44.453	6.594	107.681	-0.423	6.421	2.513	0.437	1.156	1.977	1.163	0.042	4.993	0.465	0.09	3.361	0.904
0	Test	113.223	161.669	1.34297e+07	1.747	26.628	3.115	218.846	15.362	139.97	142.177	88.839	130.007	10.997	141.262	-0.072	1.34297e+07	0.34	363.523	0.903	0.833	9.05	10.861	12.806	11.402	12.53	12.961	661.292	9.812	0.863	425.529	0.643	673	10.592	3.219	8.202	-0.442	1.667	0.737	0.385	0.59	1.296	0.385	0.147	3.161	0.471	0.242	2.376	0.918
0	Test	222.124	249.837	1.26372e+08	1.162	13.182	18.713	267.315	10.081	235.214	237.351	94.857	172.459	5.601	235.79	-3.114	1.26372e+08	0.614	271.303	0.745	0.562	11.567	20.564	18.385	25.08	20.881	25.573	2252.17	15.326	0.73	1138.83	0.506	2273	48.433	6.958	6.832	-1.213	0.676	0.582	0.071	0.379	1.138	0.438	0.463	1.96	0.276	0.667	1.473	0.96
0	Test	153.481	243.301	4.33498e+07	2.336	51.983	2.88	257.119	29.149	206.405	215.778	69.565	187.554	21.799	209.361	-0.824	4.33498e+07	0.243	1228.96	0.569	0.358	7.036	19.645	21.541	14.318	20.248	21.749	968.125	11.182	0.641	738.22	0.763	989	50.234	7.033	84.861	-10.533	4.912	1.872	0.439	0.928	1.824	0.998	0.113	4.097	0.414	0.286	2.923	0.915
0	Test	141.841	242.711	8.75574e+07	2.531	53.362	3.376	264.735	32.517	202.067	214.999	56.211	208.524	22.896	206.014	-1.014	8.75574e+07	0.214	1610.63	0.91	0.692	11.717	16.935	20.125	18.601	19.209	21.932	2042.96	15.415	0.736	1058.57	0.518	2063	46.09	6.683	226.07	-23.801	8.043	2.348	0.547	1.073	1.947	1.179	0.074	4.664	0.44	0.2	3.262	0.903
0	Test	209.082	251.525	9.50216e+07	1.63	20.641	9.142	261.762	13.963	231.667	235.341	90.073	171.688	8.705	232.489	-1.888	9.50216e+07	0.425	381.469	0.65	0.286	7.153	25.051	19.026	25.318	27.514	27.532	1736.75	16.288	0.631	1107.94	0.638	1758	46.676	6.826	18.115	-2.813	1.448	1.1	0.136	0.685	1.517	0.629	0.213	3.045	0.44	0.412	2.114	0.928
0	Test	143.052	246.063	7.21678e+06	2.387	58.152	3.092	262.009	34.512	206.278	219.381	87.349	174.659	24.634	210.416	-1.007	7.21678e+06	0.258	1724.14	0.752	0.717	5.477	7.643	7.616	7.211	8.602	9.434	155.792	5.748	0.822	170.44	1.094	163	37.817	6.121	88.271	-11.857	4.743	3.371	0.161	1.234	2.144	1.82	0.149	3.886	0.317	0.352	2.752	0.883
0	Test	77.523	172.836	1.56536e+07	2.633	51.224	2.95	257.635	30.049	123.085	119.251	44.651	212.984	21.094	128.636	0.472	1.56536e+07	0.186	1397.3	0.771	0.645	9.083	14.093	14.318	14.318	15.811	17.146	930.875	10.867	0.756	610.192	0.656	946	21.542	4.549	133.381	5.974	6.791	3.405	0.334	1.398	2.143	1.43	0.035	5.251	0.451	0.071	3.392	0.886
0	Test	207.724	251.498	2.76767e+08	1.686	22.386	7.957	275.78	14.292	230.011	232.575	95.525	180.256	9.302	230.837	-1.561	2.76767e+08	0.388	380.704	0.778	0.702	16.721	23.819	24.331	23.431	25.807	29.206	5162.71	18.541	0.792	1824.65	0.353	5194	45.834	6.767	10.897	-1.552	1.254	1.077	0.076	0.727	1.495	0.546	0.172	3.135	0.49	0.329	2.107	0.93
0	Test	98.807	165.205	2.19244e+07	2.203	34.516	3.468	228.463	21.121	130.625	127.881	56.898	171.566	14.225	133.401	0.426	2.19244e+07	0.258	732.843	0.841	0.425	7.914	18.601	18.439	20.616	18.028	21.633	1213.71	15.636	0.636	865.128	0.713	1232	15.124	3.844	30.33	1.791	3.1	1.703	0.29	0.907	1.747	0.872	0.082	4.179	0.473	0.156	2.832	0.907
0	Test	95.854	168.741	1.16024e+07	2.224	42.197	2.881	229.37	22.914	135.563	138.59	61.876	167.494	16.517	138.483	0.046	1.16024e+07	0.244	800.182	0.917	0.856	8.835	10.32	12.207	12.207	12.207	12.57	594.125	9.46	0.828	412.557	0.694	605	17.695	4.152	36.717	0.449	3.354	1.543	0.368	0.92	1.675	0.686	0.078	4.162	0.501	0.141	2.882	0.904
0	Test	138.423	238.956	4.86138e+07	2.537	60.202	2.307	257.501	32.102	193.981	199.848	85.09	172.411	24.532	197.683	-0.494	4.86138e+07	0.191	1449.99	0.483	0.38	8.353	21.957	14.213	22.204	16.553	24.92	1226.08	10.598	0.689	804.195	0.656	1244	31.477	5.505	113.16	-10.55	6.575	1.906	0.549	1.005	1.82	0.885	0.06	4.596	0.471	0.148	3.24	0.898
0	Test	137.345	242.236	3.26211e+08	2.664	63.786	2.434	289.633	33.893	193.764	199.338	48.921	240.712	25.914	197.88	-0.453	3.26211e+08	0.176	1611.95	0.664	0.587	18.615	31.698	34.928	28.844	32.388	36.729	8296.29	21.049	0.713	2779.94	0.335	8331	55.582	7.365	146.543	-9.601	7.759	2.422	0.524	1.111	1.954	1.173	0.046	4.971	0.463	0.119	3.408	0.915
0	Test	223.821	249.905	3.52095e+08	1.089	13.241	17.564	267.01	9.118	236.048	237.627	104.077	162.933	5.499	236.463	-2.768	3.52095e+08	0.634	195.917	0.776	0.692	17.875	25.837	28.302	28.178	25.495	29.292	6265.71	20.045	0.758	2168.76	0.346	6297	35.69	5.972	4.917	-0.837	0.587	0.503	0.075	0.369	1.109	0.366	0.457	1.935	0.29	0.661	1.451	0.956
0	Test	91.343	223.725	5.80831e+07	2.837	66.496	2.57	279.385	39.966	142.642	129.621	37.57	241.815	28.849	150.716	0.694	5.80831e+07	0.167	2368.51	0.629	0.511	11.897	23.268	23.259	24.413	16.401	25.69	2535.62	14.647	0.725	1240.41	0.489	2557	29.866	5.3	339.997	27.387	11.299	4.202	0.458	1.446	2.272	2.089	0.037	5.452	0.432	0.108	3.595	0.894
0	Test	103.549	183.821	9.38623e+06	2.32	44.662	2.345	218.607	24.784	142.624	140.782	72.979	145.628	18.26	145.725	0.071	9.38623e+06	0.221	894.203	0.828	0.796	7.852	9.866	10.296	11.705	12.083	12.124	431.5	8.17	0.843	327.526	0.759	442	19.74	4.376	40.703	-0.023	4.085	1.73	0.406	1.001	1.712	0.712	0.058	4.403	0.518	0.102	3.022	0.884
1	Test	213.212	252.184	3.57202e+08	1.539	20.186	10.006	268.129	12.727	233.138	235.338	89.323	178.806	8.356	233.794	-1.774	3.57202e+08	0.437	306.368	0.889	0.797	18.871	23.675	26.926	26.926	27.785	28.723	6501.88	21.05	0.75	2245.56	0.345	6535	47.385	6.881	9.022	-1.273	1.07	0.899	0.086	0.639	1.409	0.49	0.213	2.886	0.461	0.401	1.993	0.932
0	Test	99.368	154.599	6.46208e+06	1.853	30.992	2.368	183.537	16.976	125.942	124.357	77.857	105.68	12.575	127.582	0.136	6.46208e+06	0.308	415.834	0.897	0.709	6.828	9.633	11.18	9.434	11.18	11.225	386.875	8.639	0.851	301.585	0.78	397	7.354	2.678	9.254	0.246	1.893	1.163	0.239	0.797	1.505	0.52	0.103	3.587	0.516	0.165	2.483	0.875
0	Test	147.843	234.2	1.153e+07	2.472	48.714	2.482	266.908	27.907	189.545	190.801	96.419	170.489	20.425	192.546	-0.046	1.153e+07	0.202	1146.59	0.805	0.587	5.771	9.839	11.18	9.055	11.402	11.576	302.208	7.923	0.843	258.458	0.855	311	28.102	5.271	47.7	-0.403	4.224	2.938	0.179	1.338	2.03	1.134	0.045	4.773	0.468	0.079	3.037	0.868
0	Test	103.362	190.765	1.42307e+07	2.472	47.087	2.786	247.407	27.264	144.554	139.885	64.748	182.659	19.405	148.422	0.395	1.42307e+07	0.206	1133.21	0.937	0.598	7.065	11.82	13.601	13.342	13.892	14.071	634.208	11.071	0.808	441.966	0.697	646	20.33	4.45	58.352	2.391	4.693	2.593	0.287	1.216	1.973	1.094	0.047	4.798	0.473	0.091	3.122	0.879
0	Test	105.837	210.937	4.47617e+07	2.721	53.859	2.634	259.318	31.777	158.035	156.429	35.305	224.013	22.399	162.89	0.077	4.47617e+07	0.172	1558.19	0.656	0.448	9.171	20.457	22.825	20.881	16.401	23.022	1667.58	13.41	0.712	955.784	0.573	1687	36.67	5.98	131.657	2.108	6.954	3.312	0.355	1.36	2.128	1.429	0.035	5.256	0.445	0.071	3.424	0.889
0	Test	216.581	248.963	5.90346e+08	1.284	11.952	20.119	273.913	14.125	231.693	237.238	21.991	251.921	5.292	233.195	-3.742	5.90346e+08	0.616	698.022	0.751	0.591	19.492	33.002	35.777	37.643	30.017	38.846	10813.5	24.798	0.669	3534.99	0.327	10856	96.417	9.801	170.887	-17.814	2.734	1.283	0.361	0.473	1.292	1.057	0.496	2.206	0.204	0.698	1.658	0.965
0	Test	168.083	243.421	1.45969e+08	2.122	42.999	3.314	261.054	24.695	212.63	221.42	89.998	171.056	17.908	214.755	-0.962	1.45969e+08	0.285	908.23	0.731	0.524	11.941	22.792	21.541	23.431	23.601	27.166	3141.79	16.672	0.761	1362.95	0.434	3165	38.676	6.165	48.837	-7.017	3.855	1.203	0.522	0.696	1.585	0.715	0.151	3.7	0.39	0.344	2.726	0.928
0	Test	96.477	218.064	9.05122e+07	2.864	58.165	2.861	274.917	36.061	149.318	142.609	25.37	249.547	24.695	156.09	0.472	9.05122e+07	0.162	2068.21	0.729	0.654	15.019	22.961	22.672	28.302	21.954	29.155	3687.83	16.743	0.668	1728.4	0.469	3715	33.251	5.621	304.666	14.756	10.253	3.644	0.476	1.357	2.185	1.767	0.034	5.499	0.44	0.094	3.663	0.891
0	Test	226.323	248.312	5.92641e+08	0.82	11.284	27.871	271.445	7.351	236.834	237.442	91.626	179.82	4.685	237.09	-2.971	5.92641e+08	0.731	121.553	0.933	0.83	22.287	26.845	29.411	31.385	29.614	32.879	10513.2	25.049	0.822	2823.12	0.269	10543	48.798	6.985	2.263	-0.347	0.347	0.309	0.057	0.25	0.875	0.247	0.588	1.444	0.216	0.759	1.13	0.973
0	Test	103.346	180.263	1.39956e+07	2.301	37.487	3.364	241.965	23.708	139.244	135.878	74.3	167.665	15.988	142.523	0.667	1.39956e+07	0.242	923.888	0.771	0.746	8.881	11.909	13.416	11.18	13.601	14.629	677.458	9.186	0.884	421.816	0.623	689	18.637	4.244	61.708	5.521	4.354	1.842	0.406	1.001	1.781	0.827	0.068	4.412	0.495	0.152	3.034	0.897
0	Test	88.519	155.017	1.06152e+08	2.175	32.19	4.975	259.905	21.154	119.828	116.123	46.448	213.456	13.724	123.074	1	1.06152e+08	0.274	788.455	0.712	0.628	17.893	28.482	31.906	28.178	27.295	32.665	6979.42	20.279	0.816	2163.27	0.31	7008	19.357	4.344	58.444	5.896	3.615	1.676	0.366	0.914	1.732	0.834	0.086	4.206	0.49	0.196	2.893	0.922
0	Test	90.264	157.097	4.99802e+07	2.129	31.082	6.362	263.977	21.759	119.965	113.31	55.188	208.789	13.505	123.593	1.56	4.99802e+07	0.287	883.517	0.835	0.775	15.089	19.462	21.471	23.022	19.723	23.152	3252.17	16.245	0.817	1299.51	0.4	3272	11.927	3.369	105.588	11.984	4.173	1.87	0.381	0.93	1.788	0.996	0.093	4.158	0.47	0.215	2.873	0.915
0	Test	74.791	144.021	6.17048e+07	2.255	35.254	6.416	273.695	22.754	110.304	107.8	45.946	227.749	14.83	114.532	1.208	6.17048e+07	0.254	950.532	0.799	0.625	15.062	24.084	25.08	27.203	25.08	28.036	4680.29	19.253	0.783	1727.99	0.369	4704	16.11	3.96	99.509	8.55	4.028	2.301	0.273	1.058	1.893	1.173	0.071	4.427	0.485	0.152	2.948	0.912
0	Test	119.496	210.929	1.44438e+07	2.506	47.079	4.191	260.114	30.412	170.519	179.1	48.421	211.693	19.588	175.118	-1.172	1.44438e+07	0.212	1589.45	0.778	0.614	6.972	11.358	13.038	10	13.153	13.153	460.333	8.838	0.76	379.441	0.824	471	39.83	6.222	260.235	-24.415	8.234	3.764	0.379	1.362	2.164	1.832	0.049	4.936	0.437	0.105	3.337	0.892
0	Test	110.659	196.392	1.16624e+07	2.46	47.037	2.605	243.883	27.059	155.712	158.259	65.27	178.613	19.598	159.226	-0.098	1.16624e+07	0.206	1106.9	0.915	0.754	7.628	10.121	11.662	12.042	12.649	12.884	448.583	9.261	0.764	371.035	0.827	460	24.517	4.898	59.215	-1.236	4.473	2.388	0.304	1.165	1.911	1.01	0.053	4.67	0.488	0.104	3.086	0.883
[truncated: 2,216 more columns]
