# Supplementary material for: Intratumoral spatial heterogeneity at non-contrast CT predicts histological grading of invasive pulmonary adenocarcinoma: a multicenter retrospective study
Source: PLoS One. 2026 Feb 2;21(2):e0341163. doi: 10.1371/journal.pone.0341163 (PMC12863497; doi:10.1371/journal.pone.0341163)
Supplement: S11 Text — This text file explains all variable names, categorical codes, and the anonymization procedure. (TXT) [file pone.0341163.s011.txt]

README for Supplementary Data Files
Study: Intratumoral spatial heterogeneity at non-contrast CT predicts histological grading of invasive pulmonary adenocarcinoma: a multicenter retrospective study
=====================================================================================

Overview
--------
This README file describes the anonymized clinical-radiological dataset provided as supplementary material for the above-mentioned study. The data were collected retrospectively from three participating hospitals and have been processed to protect participant privacy in accordance with ethical guidelines and PLOS ONE's data policy.

Data File
---------
- File Name:  S8_dataset.csv
- Format: Comma-Separated Values (.csv)
- Encoding: UTF-8

Variables Dictionary
--------------------
The dataset contains the following columns, in order:

1.  **Label**
    *   **Description:** Histological grade group based on the IASLC grading system.
    *   **Type:** Binary
    *   **Values:**
        *   0 = Low-grade (IASLC Grade 1 & 2)
        *   1 = High-grade (IASLC Grade 3)

2.  **Group**
    *   **Description:** Cohort assignment for model development and evaluation.
    *   **Type:** Categorical
    *   **Values:**
        *   Train = Training cohort
        *   Validation = Validation cohort
        *   Test = Independent test cohort

3.  **Gender**
    *   **Description:** Patient's gender.
    *   **Type:** Binary
    *   **Values:**
        *   1 = Male
        *   2 = Female

4.  **Age_Group**
    *   **Description:** Patient's age at the time of CT scan, reported in aggregated groups to protect privacy.
    *   **Type:** Ordinal Categorical
    *   **Values:**
        *   1 = ≤ 50 years
        *   2 = 51 - 60 years
        *   3 = 61 - 70 years
        *   4 = ≥ 71 years

5.  **Smoking_history**
    *   **Description:** Patient's smoking history.
    *   **Type:** Categorical
    *   **Values:**
        *   1 = Long-term smoker
        *   2 = Ever smoker (former)
        *   3 = Never smoker

6.  **Alcohol_consumption**
    *   **Description:** Patient's alcohol consumption history.
    *   **Type:** Categorical
    *   **Values:**
        *   1 = Heavy drinker
        *   2 = Light drinker
        *   3 = Never drinks

7.  **Involved_lobe**
    *   **Description:** The lung lobe where the primary tumor was located.
    *   **Type:** Categorical
    *   **Values:**
        *   1 = Superior lobe of left lung
        *   2 = Inferior lobe of left lung
        *   3 = Superior lobe of right lung
        *   4 = Middle lobe of right lung
        *   5 = Inferior lobe of right lung

8.  **Diameter_mm**
    *   **Description:** Maximum tumor diameter measured on CT, in millimeters.
    *   **Type:** Continuous Numerical

9.  **Shape**
    *   **Description:** Morphological shape of the tumor.
    *   **Type:** Binary
    *   **Values:**
        *   1 = Round/Oval
        *   2 = Irregular

10. **Attenuation**
    *   **Description:** Predominant attenuation pattern of the tumor on CT.
    *   **Type:** Categorical
    *   **Values:**
        *   1 = Solid
        *   2 = Part-solid
        *   3 = Pure ground-glass

11. **Lobulation**
    *   **Description:** Presence of lobulation sign.
    *   **Type:** Binary
    *   **Values:**
        *   1 = Yes
        *   2 = No

12. **Air_bronchogram**
    *   **Description:** Presence of air bronchogram within the tumor.
    *   **Type:** Binary
    *   **Values:**
        *   1 = Yes
        *   2 = No

13. **Spiculation**
    *   **Description:** Presence of spiculation sign.
    *   **Type:** Binary
    *   **Values:**
        *   1 = Yes
        *   2 = No

14. **Pleural_tag**
    *   **Description:** Presence of pleural tag.
    *   **Type:** Binary
    *   **Values:**
        *   1 = Yes
        *   2 = No

15. **Cavity**
    *   **Description:** Presence of cavity within the tumor.
    *   **Type:** Binary
    *   **Values:**
        *   1 = Yes
        *   2 = No

16. **Clinical_stage**
    *   **Description:** Preoperative clinical TNM stage (8th edition).
    *   **Type:** Ordinal Categorical
    *   **Values:**
        *   1 = Stage I
        *   2 = Stage II
        *   3 = Stage III


Important Notes
---------------
- **Anonymization:** All direct identifiers have been removed. Age is reported in groups to prevent participant re-identification.
- **QC_Flag:** Filter the dataset using `QC_Flag == 0` to obtain the exact patient cohorts (n=355) used for model building and evaluation as described in the manuscript.
- **Missing Data:** There are no missing values in this dataset.
- **Ethics:** This anonymized dataset is shared in accordance with the approved ethics protocols and participant consent, which permitted the use of de-identified data for research publication.

Contact
-------
For any questions regarding this dataset, please contact the corresponding author:
Prof. Xiufu Zhang
Department of Radiology, Jiangjin Central Hospital of Chongqing
Email: xray1895@163.com

For data access requests beyond this anonymized set, please contact the above or the Ethics Committee of Jiangjin Central Hospital of Chongqing.
